# Supplementary material for: History of antibiotic adaptation influences microbial evolutionary dynamics during subsequent treatment
Source: PLoS Biol. 2017 Aug 8;15(8):e2001586. doi: 10.1371/journal.pbio.2001586 (PMC5549691; doi:10.1371/journal.pbio.2001586)
Supplement: S1 Data — This file shows the OD600 measurements of the wells from which bacteria were passaged for each of the evolution experiments and the calculations for the estimated number of doublings. (XLSX) [file pbio.2001586.s016.xlsx]

## Sheet: README
	The subsequent sheets in this workbook show the OD600 measurements of the wells from which bacteria were passaged for each of the evolution experiments.
	We calculate the approximate number of doublings using the formula: d = (log(ODn)-log(ODn-1*(1/500)))/log(2), where:
		d is the number of doublings
		ODn is the optical density of the population being propagated on a given day
		ODn-1 is the optical density of the population from the previous day
		and 1/500 denotes the dilution factor
	This formula is derived from: ODn = ODn-1*2d.
	The exception is that for Day1, the formula is: d = (log(OD1)-log(0.0005))/log(2), as we chose an OD600 of 0.0005 as the intial inoculum concentration for Day 1.
	The OD600 data and calculations for the estimated number of doublings are in the subsequent sheets:
		Fig2_main_exp: the main adaptive evolution experiment, as presented in Figure 2
		Fig7_high_PIPR_CI: the evolution of the three piperacillin-resistant clinical isolates, as presented in Figure 7
		Fig8_hocquet_CI: the evolution of the four pairs of clinicial isolates from the Hocquet study, as presented in Figure 8

## Sheet: Fig2_main_exp
	OD600 of Max Sublethal Concentration (Winner = 0.5 * MIC)
	Control				PIPR				TOBR				CIPR				PIPRTOBR				TOBRPIPR				PIPRCIPR				TOBRCIPR				CIPRTOBR				CIPRPIPR				PIPRLB				TOBRLB				CIPRLB
	1	2	3	4	1	2	3	4	1	2	3	4	1	2	3	4	1	2	3	4	1	2	3	4	1	2	3	4	1	2	3	4	1	2	3	4	1	2	3	4	1	2	3	4	1	2	3	4	1
Day
1	0.953	0.937	0.943	0.947	0.589	0.332	0.348	0.62	0.227	0.205	0.228	0.243	0.275	0.279	1.136	0.164	0.589	0.332	0.348	0.62	0.227	0.205	0.228	0.243	0.589	0.332	0.348	0.62	0.227	0.205	0.228	0.243	0.275	0.279	1.136	0.164	0.275	0.279	1.136	0.164	0.589	0.332	0.348	0.62	0.227	0.205	0.228	0.243	0.275
2	0.906	0.892	0.899	0.893	0.204	0.364	0.457	0.19	0.299	0.233	0.249	0.338	0.376	0.211	0.207	0.202	0.204	0.364	0.457	0.19	0.299	0.233	0.249	0.338	0.204	0.364	0.457	0.19	0.299	0.233	0.249	0.338	0.376	0.211	0.207	0.202	0.376	0.211	0.207	0.202	0.204	0.364	0.457	0.19	0.299	0.233	0.249	0.338	0.376
3	0.914	0.89	0.891	1.104	0.605	0.166	0.21	0.34	0.435	0.125	0.207	0.17	0.21	0.186	0.44	0.115	0.605	0.166	0.21	0.34	0.435	0.125	0.207	0.17	0.605	0.166	0.21	0.34	0.435	0.125	0.207	0.17	0.21	0.186	0.44	0.115	0.21	0.186	0.44	0.115	0.605	0.166	0.21	0.34	0.435	0.125	0.207	0.17	0.21
4	1.146	1.03	1.087	1.254	0.207	0.201	0.385	0.39	0.116	0.456	0.493	0.378	0.323	0.102	0.313	0.202	0.207	0.201	0.385	0.39	0.116	0.456	0.493	0.378	0.207	0.201	0.385	0.39	0.116	0.456	0.493	0.378	0.323	0.102	0.313	0.202	0.323	0.102	0.313	0.202	0.207	0.201	0.385	0.39	0.116	0.456	0.493	0.378	0.323
5	0.943	1.209	1.259	0.92	0.532	0.194	0.605	0.56	0.141	0.429	0.263	0.183	0.431	0.302	0.178	0.182	0.532	0.194	0.605	0.56	0.141	0.429	0.263	0.183	0.532	0.194	0.605	0.56	0.141	0.429	0.263	0.183	0.431	0.302	0.178	0.182	0.431	0.302	0.178	0.182	0.532	0.194	0.605	0.56	0.141	0.429	0.263	0.183	0.431
6	1.048	1.386	1.12	1.058	0.247	0.554	0.252	0.37	0.149	0.461	0.301	0.211	0.316	0.226	0.205	0.225	0.247	0.554	0.252	0.37	0.149	0.461	0.301	0.211	0.247	0.554	0.252	0.37	0.149	0.461	0.301	0.211	0.316	0.226	0.205	0.225	0.316	0.226	0.205	0.225	0.247	0.554	0.252	0.37	0.149	0.461	0.301	0.211	0.316
7	1.016	1.15	1.151	1.059	0.388	0.511	0.578	0.32	0.216	0.359	0.246	0.124	0.141	0.302	0.199	0.254	0.388	0.511	0.578	0.32	0.216	0.359	0.246	0.124	0.388	0.511	0.578	0.32	0.216	0.359	0.246	0.124	0.141	0.302	0.199	0.254	0.141	0.302	0.199	0.254	0.388	0.511	0.578	0.32	0.216	0.359	0.246	0.124	0.141
8	1.395	1.093	1.306	1.107	0.421	0.192	0.294	0.44	0.189	0.425	0.318	0.204	0.288	0.21	0.249	0.27	0.421	0.192	0.294	0.44	0.189	0.425	0.318	0.204	0.421	0.192	0.294	0.44	0.189	0.425	0.318	0.204	0.288	0.21	0.249	0.27	0.288	0.21	0.249	0.27	0.421	0.192	0.294	0.44	0.189	0.425	0.318	0.204	0.288
9	0.929	1.402	1.25	0.949	0.472	0.128	0.386	0.5	0.16	0.177	0.159	0.233	0.308	0.281	0.431	0.148	0.472	0.128	0.386	0.5	0.16	0.177	0.159	0.233	0.472	0.128	0.386	0.5	0.16	0.177	0.159	0.233	0.308	0.281	0.431	0.148	0.308	0.281	0.431	0.148	0.472	0.128	0.386	0.5	0.16	0.177	0.159	0.233	0.308
10	1.061	1.446	1.309	1.121	0.541	0.127	0.404	0.41	0.133	0.327	0.22	0.241	0.475	0.139	0.139	0.206	0.541	0.127	0.404	0.41	0.133	0.327	0.22	0.241	0.541	0.127	0.404	0.41	0.133	0.327	0.22	0.241	0.475	0.139	0.139	0.206	0.475	0.139	0.139	0.206	0.541	0.127	0.404	0.41	0.133	0.327	0.22	0.241	0.475
11	1.187	1.175	0.101	1.09	0.494	0.345	0.56	0.3	0.163	0.284	0.366	0.226	0.287	0.284	0.436	0.33	0.494	0.345	0.56	0.3	0.163	0.284	0.366	0.226	0.494	0.345	0.56	0.3	0.163	0.284	0.366	0.226	0.287	0.284	0.436	0.33	0.287	0.284	0.436	0.33	0.494	0.345	0.56	0.3	0.163	0.284	0.366	0.226	0.287
12	1.063	1.156	1.25	0.821	0.465	0.431	0.489	0.29	0.146	0.204	0.185	0.127	0.194	0.165	0.192	0.215	0.465	0.431	0.489	0.29	0.146	0.204	0.185	0.127	0.465	0.431	0.489	0.29	0.146	0.204	0.185	0.127	0.194	0.165	0.192	0.215	0.194	0.165	0.192	0.215	0.465	0.431	0.489	0.29	0.146	0.204	0.185	0.127	0.194
13	0.875	1.321	1.141	0.983	0.498	0.383	0.511	0.42	0.195	0.303	0.108	0.145	0.136	0.221	0.129	0.101	0.498	0.383	0.511	0.42	0.195	0.303	0.108	0.145	0.498	0.383	0.511	0.42	0.195	0.303	0.108	0.145	0.136	0.221	0.129	0.101	0.136	0.221	0.129	0.101	0.498	0.383	0.511	0.42	0.195	0.303	0.108	0.145	0.136
14	0.885	1.338	1.346	0.998	0.271	0.452	0.551	0.71	0.137	0.373	0.187	0.261	0.226	0.12	0.348	0.106	0.271	0.452	0.551	0.71	0.137	0.373	0.187	0.261	0.271	0.452	0.551	0.71	0.137	0.373	0.187	0.261	0.226	0.12	0.348	0.106	0.226	0.12	0.348	0.106	0.271	0.452	0.551	0.71	0.137	0.373	0.187	0.261	0.226
15	0.595	1.297	1.301	1.237	0.426	0.345	0.654	0.6	0.215	0.249	0.234	0.353	0.191	0.117	0.111	0.139	0.426	0.345	0.654	0.6	0.215	0.249	0.234	0.353	0.426	0.345	0.654	0.6	0.215	0.249	0.234	0.353	0.191	0.117	0.111	0.139	0.191	0.117	0.111	0.139	0.426	0.345	0.654	0.6	0.215	0.249	0.234	0.353	0.191
16	0.655	1.007	1.313	0.976	0.501	0.294	0.532	0.37	0.178	0.229	0.198	0.241	0.154	0.154	0.162	0.248	0.501	0.294	0.532	0.37	0.178	0.229	0.198	0.241	0.501	0.294	0.532	0.37	0.178	0.229	0.198	0.241	0.154	0.154	0.162	0.248	0.154	0.154	0.162	0.248	0.501	0.294	0.532	0.37	0.178	0.229	0.198	0.241	0.154
17	1.091	1.132	1.171	1.115	0.13	0.281	0.56	0.69	0.152	0.364	0.107	0.471	0.161	0.23	0.157	0.11	0.13	0.281	0.56	0.69	0.152	0.364	0.107	0.471	0.13	0.281	0.56	0.69	0.152	0.364	0.107	0.471	0.161	0.23	0.157	0.11	0.161	0.23	0.157	0.11	0.13	0.281	0.56	0.69	0.152	0.364	0.107	0.471	0.161
18	1.14	1.147	1.128	1.108	0.401	0.375	0.186	0.33	0.18	0.279	0.134	0.131	0.158	0.217	0.177	0.107	0.401	0.375	0.186	0.33	0.18	0.279	0.134	0.131	0.401	0.375	0.186	0.33	0.18	0.279	0.134	0.131	0.158	0.217	0.177	0.107	0.158	0.217	0.177	0.107	0.401	0.375	0.186	0.33	0.18	0.279	0.134	0.131	0.158
19	1.151	1.131	1.403	0.94	0.41	0.139	0.489	0.39	0.167	0.321	0.233	0.107	0.176	0.111	0.123	0.124	0.41	0.139	0.489	0.39	0.167	0.321	0.233	0.107	0.41	0.139	0.489	0.39	0.167	0.321	0.233	0.107	0.176	0.111	0.123	0.124	0.176	0.111	0.123	0.124	0.41	0.139	0.489	0.39	0.167	0.321	0.233	0.107	0.176
20	1.21	1.438	1.106	0.816	0.345	0.461	0.278	0.43	0.176	0.252	0.195	0.334	0.162	0.199	0.181	0.157	0.345	0.461	0.278	0.43	0.176	0.252	0.195	0.334	0.345	0.461	0.278	0.43	0.176	0.252	0.195	0.334	0.162	0.199	0.181	0.157	0.162	0.199	0.181	0.157	0.345	0.461	0.278	0.43	0.176	0.252	0.195	0.334	0.162
21	1.125	1.158	0.99	0.932	0.12	0.237	0.457	0.33	0.198	0.298	0.215	0.353	0.157	0.186	0.18	0.145	0.135	0.4	0.16	0.184	0.167	0.313	0.216	0.496	0.289	0.318	0.566	0.238	0.368	0.316	0.14	0.328	0.226	0.258	0.225	0.24	0.298	0.118	0.251	0.402	0.355	0.681	0.548	0.619	0.473	0.613	0.501	0.454	0.552
22	1.388	1.131	1.009	1.172	0.113	0.338	0.444	0.45	0.324	0.186	0.138	0.188	0.182	0.127	0.127	0.14	0.144	0.243	0.209	0.309	0.223	0.518	0.216	0.168	0.101	0.285	0.273	0.433	0.128	0.159	0.116	0.39	0.206	0.185	0.239	0.293	0.117	0.209	0.392	0.301	0.909	0.751	0.708	0.551	0.448	0.54	0.527	0.569	0.559
23	1.041	1.15	1.132	1.169	0.386	0.485	0.489	0.42	0.34	0.136	0.238	0.296	0.154	0.237	0.295	0.152	0.34	0.139	0.258	0.121	0.252	0.216	0.557	0.323	0.491	0.216	0.234	0.307	0.226	0.318	0.152	0.534	0.194	0.165	0.428	0.684	0.512	0.596	0.753	0.781	1.135	0.85	0.797	0.657	0.526	0.578	0.595	0.698	0.541
24	0.849	0.976	0.954	1.096	0.21	0.363	0.405	0.37	0.337	0.135	0.108	0.123	0.187	0.183	0.211	0.134	0.189	0.352	0.284	0.275	0.162	0.242	0.153	0.374	0.184	0.252	0.168	0.131	0.352	0.113	0.179	0.374	0.138	0.203	0.162	0.547	0.414	0.242	0.614	0.776	1.127	0.927	0.841	0.698	0.612	0.591	0.557	0.65	0.651
25	0.866	1.128	1.084	1.187	0.124	0.439	0.413	0.28	0.254	0.188	0.258	0.21	0.171	0.226	0.204	0.137	0.448	0.368	0.239	0.229	0.297	0.215	0.331	0.263	0.105	0.166	0.206	0.21	0.307	0.421	0.233	0.153	0.267	0.225	0.296	0.582	0.604	0.696	0.281	0.48	1.334	0.911	0.976	0.723	0.597	0.552	0.742	0.748	0.699
26	0.89	0.973	1.229	1.174	0.312	0.383	0.427	0.16	0.194	0.236	0.309	0.291	0.217	0.21	0.25	0.103	0.369	0.149	0.277	0.384	0.267	0.259	0.342	0.365	0.174	0.119	0.114	0.156	0.28	0.273	0.251	0.11	0.294	0.369	0.368	0.297	0.89	0.786	0.8	0.643	0.754	0.745	0.522	0.783	0.622	0.58	0.593	0.787	0.712
27	0.794	1.147	1.206	0.876	0.297	0.414	0.365	0.27	0.307	0.277	0.311	0.348	0.114	0.104	0.122	0.103	0.379	0.533	0.314	0.38	0.407	0.426	0.328	0.409	0.309	0.179	0.113	0.135	0.412	0.332	0.258	0.119	0.318	0.548	0.303	0.455	0.855	0.161	0.478	0.568	1.279	0.931	0.896	0.754	0.661	0.642	0.568	0.649	0.752
28	0.766	0.869	0.902	0.967	0.308	0.444	0.467	0.29	0.346	0.292	0.236	0.228	0.152	0.127	0.154	0.117	0.132	0.307	0.273	0.325	0.372	0.42	0.465	0.397	0.142	0.123	0.304	0.307	0.126	0.141	0.121	0.381	0.35	0.448	0.334	0.307	0.102	0.106	0.79	0.693	1.002	0.792	0.905	0.708	0.646	0.637	0.555	0.718	0.686
29	0.848	0.891	1.249	0.912	0.397	0.41	0.527	0.22	0.24	0.303	0.306	0.28	0.143	0.166	0.253	0.148	0.332	0.283	0.234	0.318	0.112	0.229	0.617	0.407	0.193	0.201	0.14	0.46	0.191	0.208	0.28	0.24	0.322	0.156	0.371	0.119	0.232	0.764	0.868	0.863	1.196	0.805	0.729	0.685	0.689	0.666	0.562	0.648	0.703
30	0.875	0.895	1.227	0.908	0.466	0.425	0.52	0.16	0.258	0.293	0.29	0.287	0.131	0.217	0.138	0.13	0.287	0.271	0.222	0.264	0.222	0.136	0.615	0.362	0.214	0.166	0.101	0.43	0.125	0.103	0.244	0.306	0.189	0.197	0.343	0.275	0.349	0.909	0.724	0.914	1.208	0.892	0.83	0.738	0.68	0.76	0.581	0.719	0.759
31	0.816	0.919	1.057	0.996	0.238	0.499	0.559	0.21	0.241	0.241	0.244	0.246	0.13	0.159	0.298	0.156	0.353	0.365	0.345	0.254	0.104	0.251	0.515	0.438	0.317	0.228	0.206	0.492	0.257	0.158	0.181	0.279	0.205	0.408	0.201	0.357	0.768	0.77	0.678	0.917	0.9	0.752	1.06	0.622	0.692	0.801	0.608	0.806	0.688
32	0.897	1.039	1.186	0.923	0.403	0.456	0.586	0.54	0.241	0.369	0.282	0.282	0.141	0.119	0.129	0.124	0.358	0.396	0.235	0.124	0.123	0.279	0.51	0.403	0.145	0.14	0.149	0.288	0.155	0.225	0.24	0.402	0.191	0.312	0.285	0.299	0.481	0.838	0.445	0.101	1.15	0.925	1.064	0.599	0.701	0.783	0.61	0.708	0.712
33	0.701	0.842	1.108	0.91	0.142	0.375	0.559	0.44	0.27	0.377	0.306	0.332	0.133	0.146	0.171	0.135	0.326	0.392	0.325	0.224	0.135	0.155	0.153	0.422	0.215	0.274	0.115	0.241	0.247	0.144	0.109	0.297	0.287	0.482	0.318	0.176	0.369	0.639	0.278	0.664	1.164	0.928	1.201	0.507	0.686	0.847	0.619	0.784	0.784
34	0.832	0.9	1.023	0.992	0.539	0.378	0.234	0.37	0.185	0.101	0.253	0.115	0.11	0.2	0.168	0.117	0.352	0.41	0.1	0.35	0.169	0.248	0.514	0.463	0.224	0.128	0.342	0.336	0.188	0.132	0.149	0.634	0.215	0.21	0.275	0.246	0.623	0.569	0.678	0.748	1.175	1.027	1.08	0.554	0.672	0.802	0.646	0.697	0.76
35	0.891	1.149	1.23	0.966	0.365	0.44	0.238	0.47	0.383	0.36	0.273	0.119	0.143	0.2	0.316	0.118	0.353	0.378	0.128	0.282	0.206	0.345	0.212	0.141	0.314	0.237	0.306	0.186	0.12	0.277	0.232	0.257	0.178	0.368	0.298	0.132	0.658	0.656	0.441	0.109	1.131	0.914	0.927	0.498	0.601	0.83	0.614	0.747	0.721
36	0.938	0.982	1.096	1.019	0.385	0.418	0.18	0.44	0.488	0.167	0.21	0.1	0.123	0.207	0.144	0.14	0.362	0.397	0.208	0.321	0.148	0.419	0.566	0.416	0.136	0.224	0.371	0.182	0.175	0.169	0.215	0.133	0.208	0.507	0.235	0.383	0.663	0.37	0.211	0.84	0.759	0.768	0.852	0.864	0.569	0.76	0.656	0.686	0.674
37	0.872	1.071	1.216	1.047	0.321	0.473	0.302	0.36	0.386	0.371	0.198	0.25	0.214	0.213	0.222	0.102	0.368	0.44	0.266	0.309	0.127	0.14	0.119	0.345	0.103	0.215	0.404	0.285	0.206	0.203	0.121	0.328	0.192	0.304	0.166	0.393	0.269	0.365	0.438	0.155	1.104	0.9	1.238	0.826	0.543	0.735	0.583	0.74	0.815
38	0.851	1.033	1.044	1.053	0.284	0.443	0.262	0.3	0.268	0.348	0.224	0.267	0.11	0.204	0.136	0.148	0.432	0.52	0.266	0.473	0.182	0.457	0.455	0.529	0.149	0.277	0.418	0.268	0.133	0.187	0.168	0.239	0.261	0.274	0.157	0.413	0.648	0.307	0.508	0.686	1.194	1.013	1.011	0.52	0.701	0.804	0.626	0.738	0.758
39	0.797	1.008	1.168	1.047	0.313	0.514	0.212	0.59	0.304	0.428	0.255	0.279	0.205	0.223	0.266	0.102	0.342	0.399	0.225	0.179	0.268	0.1	0.251	0.105	0.142	0.289	0.123	0.183	0.26	0.157	0.157	0.13	0.273	0.326	0.135	0.299	0.654	0.283	0.384	0.61	1.132	0.979	1.032	0.523	0.698	0.805	0.579	0.717	0.729
40	1.024	1.087	0.995	0.942	0.256	0.463	0.175	0.35	0.233	0.338	0.231	0.217	0.204	0.189	0.104	0.131	0.354	0.445	0.271	0.157	0.213	0.373	0.491	0.361	0.161	0.143	0.226	0.152	0.101	0.149	0.119	0.162	0.283	0.43	0.166	0.145	0.537	0.192	0.105	0.638	0.918	0.991	1.243	0.51	0.676	0.9	0.702	0.763	0.895
	Number of Doublings
	Control				PIPR				TOBR				CIPR				PIPRTOBR				TOBRPIPR				PIPRCIPR				TOBRCIPR				CIPRTOBR				CIPRPIPR				PIPRLB				TOBRLB				CIPRLB
	1	2	3	4	1	2	3	4	1	2	3	4	1	2	3	4	1	2	3	4	1	2	3	4	1	2	3	4	1	2	3	4	1	2	3	4	1	2	3	4	1	2	3	4	1	2	3	4	1
Day
1	10.8963	10.8719	10.8811	10.8872	10.2021	9.37504	9.44294	10.2761	8.82655	8.67948	8.83289	8.92481	9.10329	9.12412	11.1497	8.35755	10.2021	9.37504	9.44294	10.2761	8.82655	8.67948	8.83289	8.92481	10.2021	9.37504	9.44294	10.2761	8.82655	8.67948	8.83289	8.92481	9.10329	9.12412	11.1497	8.35755	9.10329	9.12412	11.1497	8.35755	10.2021	9.37504	9.44294	10.2761	8.82655	8.67948	8.83289	8.92481	9.10329
2	8.89282	8.89478	8.89685	8.88108	7.43609	9.09854	9.35889	7.25952	9.36324	9.15049	9.0929	9.44185	9.41709	8.56276	6.50952	9.26644	7.43609	9.09854	9.35889	7.25952	9.36324	9.15049	9.0929	9.44185	7.43609	9.09854	9.35889	7.25952	9.36324	9.15049	9.0929	9.44185	9.41709	8.56276	6.50952	9.26644	9.41709	8.56276	6.50952	9.26644	7.43609	9.09854	9.35889	7.25952	9.36324	9.15049	9.0929	9.44185	9.41709
3	8.97847	8.96255	8.95289	9.27179	10.5342	7.83303	7.84398	9.80532	9.50665	8.06738	8.69927	7.9743	8.12544	8.78384	10.0537	8.15306	10.5342	7.83303	7.84398	9.80532	9.50665	8.06738	8.69927	7.9743	10.5342	7.83303	7.84398	9.80532	9.50665	8.06738	8.69927	7.9743	8.12544	8.78384	10.0537	8.15306	8.12544	8.78384	10.0537	8.15306	10.5342	7.83303	7.84398	9.80532	9.50665	8.06738	8.69927	7.9743	8.12544
4	9.29213	9.17655	9.25264	9.14958	7.41848	9.2418	9.84025	9.16372	7.05889	10.8329	10.2177	10.1186	9.58693	8.09905	8.47444	9.77851	7.41848	9.2418	9.84025	9.16372	7.05889	10.8329	10.2177	10.1186	7.41848	9.2418	9.84025	9.16372	7.05889	10.8329	10.2177	10.1186	9.58693	8.09905	8.47444	9.77851	9.58693	8.09905	8.47444	9.77851	7.41848	9.2418	9.84025	9.16372	7.05889	10.8329	10.2177	10.1186	9.58693
5	8.68451	9.19695	9.17771	8.51895	10.3276	8.91465	9.61786	9.48774	9.24735	8.87773	8.05926	7.91924	9.38194	10.5318	8.1515	8.81537	10.3276	8.91465	9.61786	9.48774	9.24735	8.87773	8.05926	7.91924	10.3276	8.91465	9.61786	9.48774	9.24735	8.87773	8.05926	7.91924	9.38194	10.5318	8.1515	8.81537	9.38194	10.5318	8.1515	8.81537	10.3276	8.91465	9.61786	9.48774	9.24735	8.87773	8.05926	7.91924	9.38194
6	9.11809	9.1629	8.797	9.16742	7.85887	10.4796	7.70227	8.36788	9.0454	9.06957	9.16048	9.17118	8.51802	8.54756	9.16953	9.27177	7.85887	10.4796	7.70227	8.36788	9.0454	9.06957	9.16048	9.17118	7.85887	10.4796	7.70227	8.36788	9.0454	9.06957	9.16048	9.17118	8.51802	8.54756	9.16953	9.27177	8.51802	8.54756	9.16953	9.27177	7.85887	10.4796	7.70227	8.36788	9.0454	9.06957	9.16048	9.17118	8.51802
7	8.92105	8.69649	9.00517	8.96715	9.61733	8.84922	10.1634	8.75633	9.5015	8.605	8.67468	8.19888	7.80155	9.38401	8.92293	9.14069	9.61733	8.84922	10.1634	8.75633	9.5015	8.605	8.67468	8.19888	9.61733	8.84922	10.1634	8.75633	9.5015	8.605	8.67468	8.19888	7.80155	9.38401	8.92293	9.14069	7.80155	9.38401	8.92293	9.14069	9.61733	8.84922	10.1634	8.75633	9.5015	8.605	8.67468	8.19888	7.80155
8	9.42315	8.89244	9.14805	9.02974	9.08355	7.55357	7.99053	9.42522	8.77314	9.20926	9.33615	9.68401	9.99616	8.44163	9.28916	9.05392	9.08355	7.55357	7.99053	9.42522	8.77314	9.20926	9.33615	9.68401	9.08355	7.55357	7.99053	9.42522	8.77314	9.20926	9.33615	9.68401	9.99616	8.44163	9.28916	9.05392	9.99616	8.44163	9.28916	9.05392	9.08355	7.55357	7.99053	9.42522	8.77314	9.20926	9.33615	9.68401	9.99616
9	8.37927	9.32498	8.90256	8.74361	9.13075	8.38082	9.35857	9.15021	8.72547	7.70207	7.96578	9.15755	9.06265	9.38597	9.75733	8.09842	9.13075	8.38082	9.35857	9.15021	8.72547	7.70207	7.96578	9.15755	9.13075	8.38082	9.35857	9.15021	8.72547	7.70207	7.96578	9.15755	9.06265	9.38597	9.75733	8.09842	9.06265	9.38597	9.75733	8.09842	9.13075	8.38082	9.35857	9.15021	8.72547	7.70207	7.96578	9.15755	9.06265
10	9.15746	9.01037	9.03232	9.20609	9.16263	8.95447	9.03154	8.67948	8.69914	9.85133	9.43426	9.01449	9.59078	7.9503	7.33318	9.44283	9.16263	8.95447	9.03154	8.67948	8.69914	9.85133	9.43426	9.01449	9.16263	8.95447	9.03154	8.67948	8.69914	9.85133	9.43426	9.01449	9.59078	7.9503	7.33318	9.44283	9.59078	7.9503	7.33318	9.44283	9.16263	8.95447	9.03154	8.67948	8.69914	9.85133	9.43426	9.01449	9.59078
11	9.12768	8.66638	5.26975	8.92533	8.83467	10.4076	9.43686	8.51512	9.25923	8.76238	9.70012	8.87307	8.23891	9.99659	10.615	9.64561	8.83467	10.4076	9.43686	8.51512	9.25923	8.76238	9.70012	8.87307	8.83467	10.4076	9.43686	8.51512	9.25923	8.76238	9.70012	8.87307	8.23891	9.99659	10.615	9.64561	8.23891	9.99659	10.615	9.64561	8.83467	10.4076	9.43686	8.51512	9.25923	8.76238	9.70012	8.87307	8.23891
12	8.80661	8.94226	12.5953	8.55691	8.8785	9.28688	8.77019	8.91687	8.80688	8.48846	7.98147	8.13429	8.40079	8.18236	7.78256	8.34765	8.8785	9.28688	8.77019	8.91687	8.80688	8.48846	7.98147	8.13429	8.8785	9.28688	8.77019	8.91687	8.80688	8.48846	7.98147	8.13429	8.40079	8.18236	7.78256	8.34765	8.40079	8.18236	7.78256	8.34765	8.8785	9.28688	8.77019	8.91687	8.80688	8.48846	7.98147	8.13429	8.40079
13	8.685	9.15827	8.83415	9.22559	9.0647	8.79544	9.02927	9.50012	9.38329	9.53653	8.18929	9.15701	8.45333	9.38736	8.39205	7.8758	9.0647	8.79544	9.02927	9.50012	9.38329	9.53653	8.18929	9.15701	9.0647	8.79544	9.02927	9.50012	9.38329	9.53653	8.18929	9.15701	8.45333	9.38736	8.39205	7.8758	8.45333	9.38736	8.39205	7.8758	9.0647	8.79544	9.02927	9.50012	9.38329	9.53653	8.18929	9.15701	8.45333
14	8.98218	8.98423	9.20416	8.98763	8.08793	9.20476	9.07451	9.72321	8.45649	9.26564	9.75779	9.81378	9.6985	8.08477	10.3975	9.03549	8.08793	9.20476	9.07451	9.72321	8.45649	9.26564	9.75779	9.81378	8.08793	9.20476	9.07451	9.72321	8.45649	9.26564	9.75779	9.81378	9.6985	8.08477	10.3975	9.03549	9.6985	8.08477	10.3975	9.03549	8.08793	9.20476	9.07451	9.72321	8.45649	9.26564	9.75779	9.81378	9.6985
15	8.393	8.92088	8.91673	9.27552	9.61834	8.57606	9.21302	8.72293	9.61595	8.38275	9.28925	9.4014	8.72303	8.92926	7.31726	9.3568	9.61834	8.57606	9.21302	8.72293	9.61595	8.38275	9.28925	9.4014	9.61834	8.57606	9.21302	8.72293	9.61595	8.38275	9.28925	9.4014	8.72303	8.92926	7.31726	9.3568	8.72303	8.92926	7.31726	9.3568	9.61834	8.57606	9.21302	8.72293	9.61595	8.38275	9.28925	9.4014	8.72303
16	9.10439	8.60067	8.97903	8.62389	9.19974	8.735	8.66792	8.26835	8.69332	8.84499	8.72478	8.41515	8.65514	9.36221	9.51122	9.80104	9.19974	8.735	8.66792	8.26835	8.69332	8.84499	8.72478	8.41515	9.19974	8.735	8.66792	8.26835	8.69332	8.84499	8.72478	8.41515	8.65514	9.36221	9.51122	9.80104	8.65514	9.36221	9.51122	9.80104	9.19974	8.735	8.66792	8.26835	8.69332	8.84499	8.72478	8.41515	8.65514
17	9.70187	9.13459	8.80066	9.15787	7.01949	8.90054	9.03978	9.86486	8.73798	9.63438	8.07789	9.93248	9.02991	9.54449	8.92056	7.79295	7.01949	8.90054	9.03978	9.86486	8.73798	9.63438	8.07789	9.93248	7.01949	8.90054	9.03978	9.86486	8.73798	9.63438	8.07789	9.93248	9.02991	9.54449	8.92056	7.79295	9.02991	9.54449	8.92056	7.79295	7.01949	8.90054	9.03978	9.86486	8.73798	9.63438	8.07789	9.93248	9.02991
18	9.02917	8.98478	8.91181	8.9567	10.5909	9.3821	7.37566	7.90165	9.20971	8.58211	9.29041	7.11962	8.93865	8.88185	9.13877	8.92589	10.5909	9.3821	7.37566	7.90165	9.20971	8.58211	9.29041	7.11962	10.5909	9.3821	7.37566	7.90165	9.20971	8.58211	9.29041	7.11962	8.93865	8.88185	9.13877	8.92589	8.93865	8.88185	9.13877	8.92589	10.5909	9.3821	7.37566	7.90165	9.20971	8.58211	9.29041	7.11962	8.93865
19	8.97964	8.94552	9.28053	8.72856	8.99781	7.53398	10.3603	9.20679	8.85764	9.16809	9.76388	8.67383	9.12144	7.99865	8.44069	9.17851	8.99781	7.53398	10.3603	9.20679	8.85764	9.16809	9.76388	8.67383	8.99781	7.53398	10.3603	9.20679	8.85764	9.16809	9.76388	8.67383	9.12144	7.99865	8.44069	9.17851	9.12144	7.99865	8.44069	9.17851	8.99781	7.53398	10.3603	9.20679	8.85764	9.16809	9.76388	8.67383	9.12144
20	9.0379	9.31225	8.62262	8.76169	8.71676	10.6955	8.15103	9.10665	9.04151	8.61663	8.70893	10.608	8.8462	9.80799	9.52312	9.30621	8.71676	10.6955	8.15103	9.10665	9.04151	8.61663	8.70893	10.608	8.71676	10.6955	8.15103	9.10665	9.04151	8.61663	8.70893	10.608	8.8462	9.80799	9.52312	9.30621	8.8462	9.80799	9.52312	9.30621	8.71676	10.6955	8.15103	9.10665	9.04151	8.61663	8.70893	10.608	8.8462
21	8.8607	8.65336	8.80593	9.15755	7.44222	8.0059	9.68289	8.58391	9.13571	9.20767	9.10665	9.0456	8.92056	8.86832	8.95779	8.85107	7.61215	8.76102	8.16877	7.74115	8.89006	9.27852	9.11334	9.53628	8.71026	8.43004	9.9915	8.11241	10.0299	9.29229	8.48774	8.93963	9.44611	9.34039	9.27972	9.57805	9.8451	8.2118	9.43748	10.3222	9.00701	9.52867	9.94488	9.49139	10.392	10.2482	10.3271	9.40863	10.7345
22	9.26887	8.93175	8.99321	9.29635	8.87907	9.47792	8.92415	9.41324	9.67628	8.28577	8.32612	8.05685	9.17896	8.41531	8.46262	8.91516	9.05889	8.24674	9.35122	9.71369	9.38298	9.69257	8.96578	7.40391	7.44907	8.80772	7.91388	9.82919	7.44222	7.97489	8.69448	9.21556	8.83211	8.48594	9.05287	9.25365	7.61698	9.7905	9.60895	8.54835	10.3222	9.10694	9.33536	8.7979	8.88744	8.78286	9.03878	9.29152	8.98396
23	8.55075	8.98982	9.13173	8.96209	10.7381	9.48675	9.10506	8.86625	9.03533	8.51409	9.75208	9.62065	8.72478	9.86584	10.1817	9.08443	10.2053	8.15991	9.26965	7.61318	9.14216	7.70386	10.3324	9.90886	11.2472	8.56585	8.74339	8.46966	9.78596	9.96578	9.35573	9.41915	8.8792	8.80073	9.80638	10.1889	11.0954	10.4776	9.90758	10.3413	9.28612	9.14443	9.13661	9.21963	9.19735	9.06389	9.14087	9.26058	8.91856
24	8.67165	8.7291	8.71897	8.87276	8.08757	8.54777	8.69387	8.78292	8.953	8.95514	7.82585	7.69885	9.24589	8.59274	8.48231	8.78395	8.11864	10.3063	9.1043	10.1502	8.32835	9.12976	7.10164	9.17729	7.54977	9.18818	8.48774	7.73711	9.60504	7.47308	9.20167	8.45198	8.4744	9.2648	7.56417	8.64333	8.65927	7.66548	8.67137	8.95652	8.95558	9.09089	9.04331	9.05312	9.18425	8.99787	8.87057	8.863	9.23281
25	8.99439	9.1746	9.15009	9.08086	8.20574	9.24004	8.994	8.56369	8.55786	9.44356	10.2221	9.73752	8.83674	9.27026	8.91711	8.99773	10.2109	9.02991	8.7169	8.7017	9.84025	8.79511	10.0791	8.45781	8.15647	8.36354	9.25997	9.64661	8.76845	10.8633	9.34615	7.67628	9.91796	9.11423	9.83539	9.05526	9.5107	10.4899	7.83812	8.27276	9.20906	8.94067	9.18056	9.01655	8.92998	8.86729	9.37953	9.16838	9.06842
26	9.00522	8.75253	9.1469	8.9499	10.297	8.76891	9.01388	8.15843	8.57701	9.29384	9.22602	9.43641	9.30948	8.85985	9.25914	8.55425	8.68591	7.66139	9.17866	9.71154	8.81216	9.2344	9.01295	9.43862	9.69448	8.48556	8.11217	8.53694	8.83297	8.34087	9.07314	8.48976	9.10476	9.67948	9.27989	7.99523	9.52504	9.14123	10.4752	9.38757	8.14266	8.67557	8.06295	9.0808	9.02497	9.03717	8.6424	9.03911	8.99237
27	8.80112	9.20314	8.93853	8.54335	8.8947	9.07807	8.73944	9.72067	9.62797	9.19688	8.97509	9.22385	8.03712	7.95198	7.93074	8.96578	9.00436	10.8046	9.14666	8.95068	9.57397	9.68369	8.90548	9.12999	9.7943	9.55478	8.95307	8.7572	9.523	9.24807	9.00547	9.07924	9.07899	9.53634	8.6854	9.58119	8.9079	6.67832	8.22279	8.78686	9.72816	9.28733	9.74523	8.91134	9.05352	9.1123	8.90364	8.68764	9.04464
28	8.91399	8.56535	8.54675	9.10837	9.01825	9.06671	9.32131	9.06888	9.13832	9.04187	8.56766	8.35573	9.38082	9.25403	9.30183	9.14965	7.44412	8.16989	8.76392	8.74022	8.83606	8.94532	9.46932	8.92282	7.84407	8.42448	10.3935	10.1511	7.25656	7.7303	7.87342	10.6446	9.10411	8.67511	9.10631	8.39816	5.89843	8.36279	9.69063	9.25275	8.61365	8.7325	8.9802	8.87497	8.93267	8.9545	8.93238	9.11155	8.83326
29	9.1125	9.00185	9.43536	8.8813	9.33199	8.85085	9.14016	8.56723	8.43805	9.01913	9.34053	9.26218	8.87773	9.35214	9.68199	9.30487	10.2964	8.84835	8.74339	8.93437	7.23398	8.09074	9.37382	9.00167	9.40849	9.67432	7.84714	9.54918	9.56593	9.52667	10.1762	8.29903	8.84549	7.44383	9.11736	7.59851	10.1513	11.8153	9.10163	9.28229	9.22112	8.98927	8.65379	8.91814	9.05875	9.03001	8.98387	8.81779	9.0011
30	9.011	8.97225	8.94015	8.95944	9.19698	9.01762	8.94649	8.50635	9.07012	8.91737	8.88831	9.00141	8.83934	9.3523	8.09132	8.7787	8.75565	8.90328	8.88984	8.6973	9.95285	8.21404	8.9611	8.79675	9.11479	8.68977	8.49471	8.86849	8.35414	7.95185	8.76724	9.31628	8.19711	9.30243	8.85257	10.1743	9.55489	9.21649	8.70408	9.04862	8.98019	9.11384	9.15298	9.0733	8.94682	9.15626	9.01375	9.11578	9.07636
31	8.86507	9.00396	8.75062	9.09924	7.99642	9.19736	9.07012	9.3581	8.86745	8.68392	8.71661	8.74339	8.95473	8.51712	10.0764	9.22882	9.2644	9.39539	9.60182	8.91007	7.87181	9.84986	8.70977	9.24073	9.53266	9.42363	9.99407	9.16011	10.0056	9.58306	8.53489	8.83252	9.08302	10.0162	8.19477	9.34228	10.1037	8.72636	8.87108	8.97051	8.54116	8.71947	9.31867	8.71908	8.99102	9.04159	9.03132	9.13057	8.82409
32	9.10232	9.14284	9.13191	8.85597	9.7256	8.83578	9.03384	10.3284	8.96578	9.58037	9.1746	9.16282	9.08297	8.54772	7.75784	8.63458	8.98608	9.08339	8.41185	7.9313	9.20786	9.11836	8.95171	8.84563	7.83735	8.26218	8.49845	8.19319	8.23628	9.47578	9.37283	9.49271	8.86373	8.57876	9.46955	8.71001	8.29071	9.08788	8.3583	5.78322	9.31942	9.2645	8.97122	8.91143	8.98443	8.93299	8.97052	8.77875	9.01525
33	8.61009	8.66248	8.86764	8.94532	7.4609	8.68364	8.89773	8.67033	9.12971	8.99673	9.08362	9.20127	8.88152	9.26079	9.37241	9.0884	8.8307	8.95114	9.43356	9.81894	9.10009	8.11779	7.22882	9.03225	9.53407	9.93453	8.59211	8.70875	9.63803	8.32193	7.82708	8.52905	9.55326	9.59327	9.12385	8.20121	8.58337	8.57465	8.28706	11.6826	8.98324	8.97046	9.14052	8.72521	8.93458	9.07913	8.98691	9.11289	9.10476
34	9.21295	9.06189	8.85063	9.09026	10.8902	8.97728	7.70944	8.71581	8.42035	7.06558	8.69139	7.43623	8.69186	9.41982	8.94025	8.75933	9.07649	9.03055	7.26534	9.60964	9.28985	9.64386	10.714	9.09955	9.02495	7.86775	10.5381	9.44521	8.57201	8.84025	9.41677	10.0598	8.54907	7.76714	8.75619	9.44887	9.7214	8.7984	10.252	9.13764	8.97935	9.11202	8.81258	9.09368	8.93604	8.88702	9.02738	8.79609	8.92093
35	9.06463	9.31817	9.23164	8.92747	8.4034	9.1849	8.99024	9.31092	10.0156	10.7994	9.07555	9.01511	9.3443	8.96578	9.87725	8.97806	8.96988	8.84855	9.32193	8.65412	9.25141	9.44204	7.68808	7.25047	9.45305	9.85453	8.80532	8.11263	8.31809	10.0351	9.6046	7.66307	8.69332	9.7751	9.08166	8.06766	9.04464	9.17105	8.34528	6.18707	8.91072	8.79761	8.74539	8.81204	8.80469	9.01529	8.89249	9.06573	8.88978
36	9.03995	8.7392	8.79937	9.04284	9.04275	8.89178	8.56282	8.87063	9.31532	7.85764	8.58727	8.71482	8.74843	9.01542	7.83193	9.21242	9.00211	9.03654	9.66622	9.15266	8.48874	9.24614	10.3825	10.5267	7.75863	8.8844	9.24367	8.93442	9.5101	8.25292	8.856	8.01544	9.19049	9.42806	8.62313	10.5026	8.97671	8.13961	7.90225	11.9118	8.39036	8.7147	8.84407	9.76067	8.88685	8.83867	9.06124	8.84288	8.86853
37	8.86052	9.09095	9.11568	9.00489	8.7035	9.14412	9.71234	8.67628	8.6275	10.1174	8.8809	10.2877	9.76474	9.00701	9.59028	8.50893	8.9895	9.11415	9.32063	8.91082	8.74502	7.38426	6.71594	8.6958	8.56482	8.90662	9.08872	9.61281	9.20107	9.23024	8.13645	10.2681	8.85031	8.22787	8.46431	9.00297	7.66438	8.94616	10.0195	6.52766	9.50635	9.1946	9.50487	8.90089	8.89831	8.91753	8.79558	9.0751	9.23984
38	8.93062	8.91367	8.74576	8.97403	8.7891	8.87125	8.7608	8.70275	8.43942	8.87345	9.14378	9.0607	8.00568	8.9035	8.25883	9.50281	9.19711	9.20679	8.96578	9.58002	9.48489	10.6726	10.9007	9.58246	9.49845	9.33133	9.01493	8.87706	8.33457	8.84734	9.43924	8.5091	9.40873	8.81589	8.88537	9.0374	10.2342	8.71613	9.17968	11.1117	9.07885	9.13642	8.67356	8.29815	9.33425	9.09524	9.06845	8.96188	8.86118
39	8.8712	8.93044	9.1277	8.95754	9.10606	9.18025	8.66028	9.94154	9.14762	9.26431	9.15278	9.02921	9.8639	9.09426	9.9336	8.42876	8.62875	8.58366	8.72428	7.5639	9.52408	6.77359	8.10761	6.63291	8.89636	9.02697	7.20094	8.41539	9.93287	8.71351	8.86809	8.08729	9.03064	9.21648	8.74798	8.49979	8.97908	8.84835	8.56206	8.79638	8.88886	8.91653	8.99544	8.97408	8.9596	8.96758	8.85318	8.92414	8.90951
40	9.32735	9.07464	8.73451	8.81332	8.67577	8.81503	8.68907	8.21242	8.58204	8.6252	8.82318	8.60321	8.95873	8.72713	7.61094	9.32678	9.01554	9.1232	9.23415	8.77659	8.6344	10.865	9.93382	10.7474	9.14695	7.95073	9.84345	8.69801	7.60163	8.89033	8.56598	9.28327	9.01769	9.36525	9.26401	7.92169	8.68142	8.40609	7.09507	9.03053	8.66348	8.98336	9.23417	8.92947	8.91958	9.12672	9.24369	9.05549	9.26175
Day 1 to 20
sum	181.591	181.84	181.461	181.022	179.78	180.199	179.469	180.098	178.809	179.327	178.957	179.734	178.69	178.987	178.85	178.645	179.78	180.199	179.469	180.098	178.809	179.327	178.957	179.734	179.78	180.199	179.469	180.098	178.809	179.327	178.957	179.734	178.69	178.987	178.85	178.645	178.69	178.987	178.85	178.645	179.78	180.199	179.469	180.098	178.809	179.327	178.957	179.734	178.69
average	9.07953	9.09199	9.07305	9.05112	8.98902	9.00993	8.97344	9.0049	8.94047	8.96636	8.94786	8.98668	8.93449	8.94933	8.94249	8.93223	8.98902	9.00993	8.97344	9.0049	8.94047	8.96636	8.94786	8.98668	8.98902	9.00993	8.97344	9.0049	8.94047	8.96636	8.94786	8.98668	8.93449	8.94933	8.94249	8.93223	8.93449	8.94933	8.94249	8.93223	8.98902	9.00993	8.97344	9.0049	8.94047	8.96636	8.94786	8.98668	8.93449
standard deviation	0.528336	0.463263	1.2732	0.492946	1.02786	0.853554	0.812349	0.724435	0.552635	0.680358	0.667463	0.854889	0.577272	0.726432	1.17993	0.620668	1.02786	0.853554	0.812349	0.724435	0.552635	0.680358	0.667463	0.854889	1.02786	0.853554	0.812349	0.724435	0.552635	0.680358	0.667463	0.854889	0.577272	0.726432	1.17993	0.620668	0.577272	0.726432	1.17993	0.620668	1.02786	0.853554	0.812349	0.724435	0.552635	0.680358	0.667463	0.854889	0.577272
Day 21 to 40
sum	179.075	178.912	179.163	179.523	178.885	179.322	178.648	179.019	179.72	179.739	179.56	178.694	179.648	179.241	178.516	179.054	179.353	179.265	179.279	177.862	179.591	179.881	180.648	179.428	178.216	177.627	179.017	177.815	178.514	178.558	178.603	178.272	180.12	180.427	179.191	179.201	181.045	179.264	178.53	181.338	180.728	180.42	181.476	179.562	181.257	181.152	181.164	180.508	181.782
average	8.95374	8.9456	8.95816	8.97614	8.94426	8.9661	8.9324	8.95094	8.98602	8.98696	8.97801	8.93468	8.98241	8.96207	8.92581	8.95272	8.96764	8.96324	8.96394	8.89311	8.97955	8.99407	9.0324	8.97139	8.91081	8.88135	8.95085	8.89077	8.92572	8.92788	8.93016	8.91359	9.00602	9.02136	8.95954	8.96005	9.05223	8.9632	8.9265	9.06692	9.03638	9.02099	9.07382	8.97809	9.06286	9.05761	9.05818	9.02538	9.08908
standard deviation	0.204961	0.204599	0.220477	0.153917	0.939985	0.332112	0.418601	0.567079	0.443421	0.771713	0.499434	0.674059	0.460263	0.430773	0.831005	0.292627	0.730781	0.696442	0.553772	0.749211	0.656513	1.03347	1.19647	0.994706	0.944843	0.607271	0.878169	0.649825	0.879947	0.861582	0.593513	0.821634	0.391521	0.670358	0.523543	0.812568	1.14027	1.09364	0.892101	1.60761	0.480919	0.221877	0.409699	0.295509	0.336652	0.297928	0.337433	0.188835	0.409263
Day 1 to 40 (all)
sum	360.666	360.752	360.624	360.545	358.666	359.52	358.117	359.117	358.53	359.066	358.517	358.427	358.338	358.228	357.366	357.699	359.133	359.463	358.748	357.96	358.4	359.209	359.605	359.161	357.997	357.825	358.486	357.914	357.324	357.885	357.56	358.005	358.81	359.414	358.041	357.845	359.734	358.251	357.38	359.983	360.508	360.618	360.945	359.66	360.066	360.479	360.121	360.241	360.471
average	9.01664	9.01879	9.0156	9.01363	8.96664	8.98801	8.95292	8.97792	8.96324	8.97666	8.96293	8.96068	8.95845	8.9557	8.93415	8.94248	8.97833	8.98658	8.96869	8.94901	8.96001	8.98022	8.99013	8.97904	8.94991	8.94564	8.96214	8.94784	8.93309	8.94712	8.93901	8.95014	8.97026	8.98534	8.95102	8.94614	8.99336	8.95626	8.9345	8.99957	9.0127	9.01546	9.02363	8.9915	9.00166	9.01198	9.00302	9.00603	9.01178
standard deviation	0.400642	0.36117	0.903774	0.362444	0.97246	0.639659	0.638196	0.64272	0.495086	0.71816	0.58206	0.760325	0.515891	0.589518	1.00736	0.479062	0.88034	0.769281	0.686235	0.729618	0.599298	0.86374	0.95723	0.915501	0.975292	0.734055	0.835062	0.681716	0.725307	0.766507	0.623486	0.828435	0.488201	0.690902	0.90104	0.713822	0.89406	0.916419	1.0325	1.20474	0.792438	0.61559	0.637066	0.546262	0.455898	0.520468	0.525008	0.611395	0.500078
[truncated: 5 more columns]

## Sheet: Fig7_high_PIPR_CI
	OD600 of Max Sublethal Concentration (Winner = 0.5 * MIC)
	Clinical Isolate 1									Clinical Isolate 2									Clinical Isolate 3
	Evolved to piperacillin			Evolved to tobramycin			Evolved to ciprofloxacin			Evolved to piperacillin			Evolved to tobramycin			Evolved to ciprofloxacin			Evolved to piperacillin			Evolved to tobramycin			Evolved to ciprofloxacin
	1	2	3	1	2	3	1	2	3	1	2	3	1	2	3	1	2	3	1	2	3	1	2	3	1	2	3
Day
1	0.562	0.991	0.966	0.309	0.128	0.469	0.164	0.36	0.228	0.606	0.563	0.511	0.264	0.274	0.102	0.113	0.128	0.47	0.973	0.884	0.89	0.121	0.152	0.159	0.166	0.486	0.49
2	0.159	0.899	0.922	0.343	0.144	0.298	0.238	0.464	0.144	0.104	0.274	0.238	0.394	0.285	0.355	0.223	0.241	0.406	0.253	0.306	0.208	0.368	0.222	0.541	0.467	0.463	0.383
3	0.972	0.686	0.848	0.263	0.153	0.523	0.172	0.439	0.185	0.309	0.489	0.3	0.284	0.344	0.311	0.404	0.272	0.255	0.725	0.204	0.959	0.48	0.366	0.274	0.437	0.432	0.274
4	0.348	0.862	0.125	0.185	0.278	0.395	0.322	0.314	0.202	0.493	0.211	0.605	0.198	0.368	0.356	0.312	0.2	0.153	0.23	0.215	0.555	0.41	0.413	0.42	0.361	0.377	0.336
5	0.538	0.647	1.021	0.118	0.111	0.23	0.246	0.225	0.107	0.336	0.498	0.492	0.366	0.174	0.235	0.335	0.27	0.223	0.449	0.245	1.004	0.144	0.612	0.551	0.289	0.273	0.311
6	0.242	0.169	0.477	0.11	0.288	0.378	0.127	0.105	0.181	0.48	0.154	0.283	0.319	0.319	0.292	0.3	0.322	0.355	0.177	1.015	0.233	0.176	0.214	0.582	0.244	0.326	0.404
7	0.658	0.601	0.493	0.195	0.396	0.231	0.12	0.11	0.209	0.545	0.323	0.119	0.103	0.257	0.152	0.271	0.222	0.246	0.36	0.239	0.3	0.258	0.562	0.539	0.284	0.449	0.487
8	0.106	0.53	0.746	0.127	0.524	0.256	0.149	0.216	0.208	0.512	0.115	0.528	0.204	0.275	0.258	0.219	0.185	0.326	0.554	0.463	0.127	0.241	0.396	0.453	0.159	0.179	0.272
9	0.638	0.354	0.132	0.148	0.515	0.216	0.126	0.23	0.166	0.533	0.291	0.486	0.14	0.314	0.203	0.182	0.229	0.252	0.914	0.114	0.996	0.252	0.245	0.302	0.548	0.422	0.149
10	0.118	0.54	1.002	0.216	0.248	0.446	0.13	0.201	0.192	0.352	0.377	0.291	0.325	0.335	0.359	0.269	0.378	0.21	0.289	0.513	0.215	0.169	0.118	0.474	0.239	0.31	0.239
	Number of Doublings
	Clinical Isolate 1									Clinical Isolate 2									Clinical Isolate 3
	Evolved to piperacillin			Evolved to tobramycin			Evolved to ciprofloxacin			Evolved to piperacillin			Evolved to tobramycin			Evolved to ciprofloxacin			Evolved to piperacillin			Evolved to tobramycin			Evolved to ciprofloxacin
	1	2	3	1	2	3	1	2	3	1	2	3	1	2	3	1	2	3	1	2	3	1	2	3	1	2	3
Day
1	10.1344	10.9527	10.9159	9.27146	8	9.87344	8.35755	9.49185	8.83289	10.2432	10.137	9.99718	9.04439	9.09803	7.67243	7.82018	8	9.87652	10.9263	10.7879	10.7977	7.91886	8.24793	8.31288	8.37504	9.92481	9.93664
2	7.14424	8.82522	8.89853	9.11639	9.13571	8.31151	9.50305	9.33191	8.30282	6.42305	7.92683	7.86342	9.54344	9.02257	10.765	9.94651	9.87867	8.7546	7.02248	7.43527	6.86856	10.5705	9.51227	10.7324	10.458	8.89584	8.61035
3	11.5777	8.57567	8.84508	8.58264	9.05325	9.77728	8.49723	8.88588	9.32724	10.5368	9.80144	9.29979	8.49348	9.23723	8.77488	9.8231	9.14036	8.2948	10.4846	8.38082	11.1707	9.34911	9.68707	7.98433	8.87	8.8658	8.48262
4	7.48392	9.29526	6.20365	8.45825	9.82734	8.56083	9.87044	8.48233	9.09261	9.63977	7.75319	9.97776	8.44539	9.06308	9.16075	8.59298	8.52218	8.22882	7.30944	9.04155	8.17674	8.73837	9.14008	9.582	8.69015	8.76932	9.26007
5	9.5943	8.55186	11.9958	8.31705	7.64126	8.18557	8.57738	8.48494	8.04904	8.41266	10.2047	8.66751	9.85213	7.88517	8.36657	9.0684	9.39874	9.5093	9.93087	9.15423	9.82098	7.45623	9.53317	9.35745	8.64485	8.50012	8.85424
6	7.81319	7.02904	7.86786	8.8645	10.3413	9.68254	8.01195	7.86625	9.72416	9.48036	7.27257	8.16793	8.7675	9.84025	9.27909	8.80659	9.21989	9.63656	7.62282	11.0164	6.85843	9.25529	7.44986	9.04475	8.7216	9.22176	9.34322
7	10.4089	10.7961	9.01338	9.79175	9.42522	8.25529	8.88399	9.0329	9.1733	9.14901	10.0344	7.71594	7.33487	8.654	8.02389	8.81911	8.42928	8.43662	9.99003	6.87939	9.33042	9.51758	10.3587	8.85505	9.18479	9.42763	9.23535
8	6.33176	8.78441	9.56337	8.34714	9.36985	9.11404	9.27806	9.93931	8.95886	8.87567	7.47588	11.1154	9.95171	9.06345	9.72908	8.65842	8.70275	9.372	9.58767	9.91979	7.72565	8.86745	8.46071	8.71501	8.12892	7.63903	8.12547
9	11.5553	8.38354	6.46715	9.18655	8.94079	8.72067	8.7239	9.05639	8.64038	9.02378	10.3052	8.8462	8.42264	9.15712	8.61989	8.69879	9.27361	8.59434	9.68809	6.94381	11.9371	9.03017	8.27307	8.38082	10.7509	10.2031	8.09749
10	6.53101	9.57499	11.8901	9.51122	7.91155	10.0118	9.01087	8.77135	9.17571	8.36722	9.33933	8.22585	10.1808	9.05918	9.78829	9.52945	9.68882	8.70275	7.30466	11.1357	6.75398	8.38938	7.91179	9.61612	7.76862	8.52081	9.64748
																													min	max
sum	88.5747	90.7689	91.6607	89.4469	89.6463	90.493	88.7144	89.3431	89.277	90.1515	90.2505	89.8769	90.0364	90.0801	90.1799	89.7635	90.2543	89.4063	89.867	90.6949	89.4403	89.0929	88.5747	90.5808	89.5929	89.9682	89.5929		88.5747	91.6607
average	8.85747	9.07689	9.16607	8.94469	8.96463	9.0493	8.87144	8.93431	8.9277	9.01515	9.02505	8.98769	9.00364	9.00801	9.01799	8.97635	9.02543	8.94063	8.9867	9.06949	8.94403	8.90929	8.85747	9.05808	8.95929	8.99682	8.95929		8.85747	9.16607
standard deviation	2.02655	1.16049	2.01633	0.5119	0.872053	0.730919	0.561044	0.584947	0.494193	1.15322	1.25971	1.09949	0.884906	0.491093	0.923788	0.640134	0.594827	0.601717	1.4951	1.63991	1.93786	0.872477	0.922161	0.803109	0.954019	0.741501	0.62724		0.491093	2.01633

## Sheet: Fig8_hocquet_CI
	OD600 of Max Sublethal Concentration (Winner = 0.5 * MIC)
	AWT			APM			BWT			BPM			CWT			CPM			DWT			DPM
	1	2	3	1	2	3	1	2	3	1	2	3	1	2	3	1	2	3	1	2	3	1	2	3
Day
1	0.404	0.148	0.515	0.39	0.561	0.526	0.321	0.412	0.275	0.339		0.557	0.232	0.47	0.449	0.142	0.192	0.328	0.228	0.346	0.151	0.168	0.242	0.189
2	0.229	0.358	0.136	0.129	0.663	0.633	0.65	0.494	0.183	0.424		0.692	0.271	0.299	0.25	0.228	0.501	0.671	0.479	0.104	0.453	0.629	0.558	0.639
3	0.124	0.507	0.494	0.436	0.632	0.133	0.305	0.229	0.287	0.231		0.748	0.351	0.417	0.452	0.118	0.565	0.459	0.411	0.375	0.29	0.155	0.285	0.116
4	0.628	0.453	0.118	0.541	0.269	0.486	0.538	0.535	0.496	0.364		0.223	0.108	0.241	0.116	0.305	0.308	0.388	0.304	0.177	0.32	0.454	0.466	0.337
5	0.476	0.201	0.442	0.104	0.294	0.18	0.45	0.343	0.201	0.365		0.302	0.359	0.337	0.321	0.471	0.499	0.325	0.147	0.208	0.182	0.464	0.147	0.459
6	0.438	0.305	0.127	0.186	0.267	0.122	0.439	0.484	0.345	0.367		0.276	0.244	0.268	0.339	0.183	0.186	0.459	0.469	0.353	0.137	0.441	0.397	0.424
7	0.136	0.176	0.161	0.189	0.348	0.488	0.254	0.188	0.106	0.307		0.467	0.474	0.238	0.33	0.394	0.17	0.528	0.408	0.248	0.368	0.378	0.504	0.363
8	0.322	0.178	0.201	0.283	0.405	0.391	0.322	0.181	0.56	0.227		0.415	0.372	0.357	0.398	0.412	0.379	0.421	0.119	0.39	0.141	0.542	0.424	0.357
9	0.341	0.188	0.244	0.642	0.466	0.445	0.189	0.457	0.468	0.293		0.71	0.227	0.335	0.488	0.394	0.407	0.508	0.313	0.506	0.561	0.115	0.431	0.181
10	0.137	0.483	0.14	0.539	0.482	0.323	0.409	0.11	0.413	0.235		0.245	0.258	0.21	0.467	0.222	0.44	0.18	0.435	0.521	0.432	0.358	0.572	0.559
11	0.36	0.485	0.256	0.648	0.467	0.418	0.185	0.123	0.474	0.407		0.132	0.1	0.29	0.455	0.343	0.445	0.465	0.424	0.621	0.562	0.449	0.521	0.252
12	0.364	0.471	0.177	0.689	0.457	0.243	0.233	0.188	0.329	0.45		0.312	0.193	0.252	0.283	0.244	0.388	0.11	0.425	0.544	0.596	0.155	0.519	0.464
13	0.348	0.317	0.353	0.682	0.451	0.28	0.193	0.145	0.339	0.411		0.546	0.363	0.134	0.182	0.299	0.435	0.371	0.503	0.505	0.514	0.167	0.488	0.153
14	0.313	0.493	0.267	0.217	0.156	0.281	0.166	0.383	0.452	0.121		0.452	0.229	0.215	0.315	0.145	0.37	0.268	0.16	0.579	0.322	0.262	0.644	0.418
15	0.105	0.418	0.329	0.543	0.386	0.502	0.125	0.148	0.181	0.301		0.34	0.185	0.113	0.392	0.154	0.431	0.194	0.48	0.547	0.509	0.282	0.584	0.147
	Number of Doublings
	AWT			APM			BWT			BPM			CWT			CPM			DWT			DPM
	1	2	3	1	2	3	1	2	3	1	2	3	1	2	3	1	2	3	1	2	3	1	2	3
Day
1	9.65821	8.20945	10.0084	9.60733	10.1319	10.0389	9.32643	9.6865	9.10329	9.40514		10.1215	8.85798	9.87652	9.81057	8.14975	8.58496	9.35755	8.83289	9.43463	8.2384	8.39232	8.91886	8.56224
2	8.14678	10.2401	7.04482	7.36968	9.20679	9.23293	9.98365	9.22765	8.3782	9.28856		9.27888	9.18995	8.31327	8.121	9.64893	10.3495	9.9984	10.0368	7.2316	10.5507	10.8704	10.171	10.7232
3	8.08078	9.46781	10.8267	10.7227	8.8967	6.71501	7.87415	7.85662	9.61499	8.08961		9.07805	9.33896	9.44569	9.82018	8.01554	9.13922	8.41797	8.7449	10.8161	8.32233	6.94499	7.99648	6.50409
4	11.3062	8.80331	6.90006	9.27708	7.73347	10.8353	9.78458	10.19	9.75507	9.62183		7.21979	7.26534	8.17477	7.00359	10.3358	8.09046	8.72335	8.53072	7.88264	9.1078	10.5162	9.67515	10.5044
5	8.56598	7.79347	10.871	6.58674	9.09399	7.53282	8.7081	8.32445	7.66264	8.96974		9.40329	10.6987	9.4495	10.4342	9.5927	9.66189	8.71017	7.91753	9.19862	8.15165	8.99722	7.30127	9.41153
6	8.84575	9.5674	7.16657	9.8045	8.82681	8.40467	8.93008	9.46258	9.74519	8.97367		8.8359	8.40868	8.63527	9.0445	7.6019	7.54205	9.46384	10.6396	9.72887	8.55602	8.89244	10.3991	8.85135
7	7.27846	8.17255	9.30802	8.98887	9.34803	10.9658	8.17639	7.60151	7.26325	8.70824		9.72454	9.92379	8.79451	8.92697	10.0721	8.83602	9.16783	8.76477	8.45646	10.3913	8.74339	9.31007	8.74169
8	10.2092	8.98209	9.28592	9.5482	9.18462	8.64607	9.30802	8.91104	11.3671	8.53024		8.79547	8.6162	9.55075	9.23609	9.03023	10.1224	8.63907	7.18818	9.61892	7.58177	9.48569	8.71642	8.94174
9	9.0485	9.04464	9.24547	10.1476	9.16819	9.15242	8.19711	10.302	8.70687	9.33399		9.74049	8.25317	8.87402	9.2599	8.90134	9.06862	9.23679	10.361	9.34145	10.9581	6.72913	8.98941	7.98585
10	7.65019	10.3271	8.16433	8.7135	9.01449	8.50351	10.0795	6.91109	8.78542	8.64754		7.43075	9.15046	8.29201	8.90233	8.13815	9.07826	7.46895	9.44064	9.00793	8.58881	10.6041	9.37411	10.5926
11	10.3596	8.97175	9.8365	9.23149	8.92017	9.33775	7.82121	9.12694	9.16453	9.75815		8.07354	7.59841	9.43145	8.92823	9.59343	8.98209	10.335	8.92883	9.21909	9.34532	9.29254	8.83105	7.81636
12	8.98173	8.92353	8.43339	9.05429	8.93456	8.18324	9.29859	9.57786	8.43898	9.11068		10.2068	9.91439	8.76316	8.28072	8.47446	8.76804	6.88606	8.96918	8.7748	9.05053	7.43134	8.96024	9.84649
13	8.90093	8.39454	9.9617	8.95105	8.94672	9.17025	8.69406	8.5911	9.00898	8.835		9.77314	9.87715	8.05459	8.32892	9.25905	9.13074	10.7197	9.20888	8.85846	8.75224	9.07336	8.87693	7.36519
14	8.81286	9.60289	8.56296	7.31371	7.4342	8.97093	8.74837	10.3671	9.38082	7.20165		8.69321	8.30116	9.64789	9.7572	7.92169	8.73229	8.4966	7.3133	9.16306	8.29108	9.6155	9.36596	10.4158
15	7.39001	8.7277	9.26703	10.289	10.2728	9.8029	8.55653	7.59404	7.64545	10.2805		8.555	8.65796	8.03777	9.28129	9.05266	9.18595	8.49961	10.5507	8.88376	9.62639	9.07191	8.82469	7.4581
																										min	max
sum	133.235	135.228	134.883	135.606	135.113	135.493	133.487	133.73	134.021	134.755		134.93	134.052	133.341	135.136	133.788	135.273	134.121	135.428	135.616	135.513	134.661	135.711	133.721		133.235	135.711
average	8.88235	9.01522	8.99219	9.04039	9.00756	9.03283	8.89912	8.91536	8.93472	8.98364		8.99536	8.93682	8.88941	9.00905	8.91918	9.01817	8.94139	9.02852	9.04109	9.03417	8.97737	9.04739	8.91471		8.88235	9.04739
standard deviation	1.13595	0.729658	1.27029	1.15825	0.719407	1.13166	0.7226	1.07553	1.02466	0.731445		0.905631	0.930133	0.63333	0.841313	0.839621	0.700707	1.00208	1.06636	0.817758	0.977732	1.23522	0.764239	1.32404		0.63333	1.32404
