# Supplementary material for: History of antibiotic adaptation influences microbial evolutionary dynamics during subsequent treatment
Source: PLoS Biol. 2017 Aug 8;15(8):e2001586. doi: 10.1371/journal.pbio.2001586 (PMC5549691; doi:10.1371/journal.pbio.2001586)
Supplement: S2 Data — This file contains the retrospectively measured MICs of a subset of the replicate lineages from the main adaptive evolution experiment, and the differences between the retrospective and the original MICs. (XLSX) [file pbio.2001586.s017.xlsx]

## Sheet: Data_for_Fig_S1
Original and retrospective MICs (populations tested for 4 colonies for each replicate lineage)
	Original log2 MICPIP (µg/ml)	Retrospective log2 MICPIP (µg/ml)				Original log2 MICTOB (µg/ml)	Retrospective log2 MICTOB (µg/ml)				Original log2 MICCIP (µg/ml)	Retrospective log2 MICCIP (µg/ml)
		1	2	3	4		1	2	3	4		1	2	3	4
Day 20 PIPR-1	9	9	9	9	9
Day 20 PIPR-2	7	6	6	6	6
Day 20 PIPR-3	7	7	6	7	7
Day 20 PIPR-4	7	6	6	7	6
Day 40 PIPR-1	12	9	9	9	10
Day 40 PIPR-2	7	6	6	6	6
Day 40 PIPR-3	11	9	10	10	10
Day 40 PIPR-4	8	7	7	7	6
Day 40 PIPRTOBR-1	8	9	9	8	9	4	4	4	4	4
Day 40 PIPRTOBR-2	7	6	6	6	6	3	2	2	2	3
Day 40 PIPRTOBR-3	6	6	7	7	6	4	4	4	4	4
Day 40 PIPRTOBR-4	5	6	6	6	6	7	6	5	5	5
Day 40 PIPRCIPR-1	7	8	8	8	8
Day 40 PIPRCIPR-2	0	1	0	1	0
Day 40 PIPRCIPR-3	4	6	6	6	6
Day 40 PIPRCIPR-4	4	6	5	6	7
Day 40 PIPRLB-1	8	7	7	7	8
Day 40 PIPRLB-2	6	6	6	6	6
Day 40 PIPRLB-3	5	6	6	6	6
Day 40 PIPRLB-4	6	6	5	4	6
Day 20 TOBR-1						7	4	6	6	6
Day 20 TOBR-2						6	5	5	3	4
Day 20 TOBR-3						8	3	6	6	6
Day 20 TOBR-4						7	6	5	5	6
Day 40 TOBR-1						7	6	6	6	6
Day 40 TOBR-2						7	4	4	4	6
Day 40 TOBR-3						9	3	3	5	6
Day 40 TOBR-4						8	6	6	6	6
Day 40 TOBRPIPR-1						5	4	4	4	4
Day 40 TOBRPIPR-2						6	3	3	3	3
Day 40 TOBRPIPR-3						4	2	2	3	3
Day 40 TOBRPIPR-4						6	5	5	5	5
Day 40 TOBRCIPR-1	1	2	2	2	2	3	1	1	1	1	4	3	3	3	3
Day 40 TOBRCIPR-2	2	3	3	3	3	3	3	2	2	2	3	3	3	3	3
Day 40 TOBRCIPR-3	1	2	4	2	3	3	3	2	2	4	3	3	3	3	4
Day 40 TOBRCIPR-4	2	4	5	4	2	4	2	2	2	2	3	4	3	3	3
Day 40 TOBRLB-1						4	3	3	3	3
Day 40 TOBRLB-2						3	3	3	2	3
Day 40 TOBRLB-3						3	3	3	3	3
Day 40 TOBRLB-4						4	2	2	2	2
Day 20 CIPR-1											5	5	5	5	6
Day 20 CIPR-2											4	5	4	4	4
Day 20 CIPR-3											4	3	4	4	3
Day 20 CIPR-4											4	4	3	4	3
Day 40 CIPR-1											6	5	6	5	7
Day 40 CIPR-2											5	6	5	6	5
Day 40 CIPR-3											4	-1	1	-1	-1
Day 40 CIPR-4											6	4	5	3	3
Day 40 CIPRPIPR-1	9	9	10	10	9						1	0	1	1	2
Day 40 CIPRPIPR-2	7	7	7	7	7						1	1	1	1	1
Day 40 CIPRPIPR-3	8	6	5	5	5						2	1	1	1	1
Day 40 CIPRPIPR-4	8	8	8	8	8						1	1	1	1	1
Day 40 CIPRTOBR-1	3	4	4	3	4						2	0	0	1	0
Day 40 CIPRTOBR-2	4	4	4	4	4						-1	-2	-2	-2	-2
Day 40 CIPRTOBR-3	3	3	3	3	3						2	1	1	1	1
Day 40 CIPRTOBR-4	4	5	5	5	5						-1	-1	-1	-1	-1
Day 40 CIPRLB-1											3	-2	0	-1	1
Day 40 CIPRLB-2											4	0	0	0	-1
Day 40 CIPRLB-3											-1	-1	-1	-1	-1
Day 40 CIPRLB-4											2	-2	0	-1	-1
Differences betwen retrospective MICs and original MICs
		Retrospective log2 MICPIP – Original log2 MICPIP (µg/ml)					Retrospective log2 MICTOB – Original log2 MICTOB (µg/ml)					Retrospective log2 MICCIP – Original log2 MICCIP (µg/ml)
		1	2	3	4		1	2	3	4		1	2	3	4
Day 20 PIPR-1		0	0	0	0
Day 20 PIPR-2		-1	-1	-1	-1
Day 20 PIPR-3		0	-1	0	0
Day 20 PIPR-4		-1	-1	0	-1
Day 40 PIPR-1		-3	-3	-3	-2
Day 40 PIPR-2		-1	-1	-1	-1
Day 40 PIPR-3		-2	-1	-1	-1
Day 40 PIPR-4		-1	-1	-1	-2
Day 40 PIPRTOBR-1		1	1	0	1		0	0	0	0
Day 40 PIPRTOBR-2		-1	-1	-1	-1		-1	-1	-1	0
Day 40 PIPRTOBR-3		0	1	1	0		0	0	0	0
Day 40 PIPRTOBR-4		1	1	1	1		-1	-2	-2	-2
Day 40 PIPRCIPR-1		1	1	1	1
Day 40 PIPRCIPR-2		1	0	1	0
Day 40 PIPRCIPR-3		2	2	2	2
Day 40 PIPRCIPR-4		2	1	2	3
Day 40 PIPRLB-1		-1	-1	-1	0
Day 40 PIPRLB-2		0	0	0	0
Day 40 PIPRLB-3		1	1	1	1
Day 40 PIPRLB-4		0	-1	-2	0
Day 20 TOBR-1							-3	-1	-1	-1
Day 20 TOBR-2							-1	-1	-3	-2
Day 20 TOBR-3							-5	-2	-2	-2
Day 20 TOBR-4							-1	-2	-2	-1
Day 40 TOBR-1							-1	-1	-1	-1
Day 40 TOBR-2							-3	-3	-3	-1
Day 40 TOBR-3							-6	-6	-4	-3
Day 40 TOBR-4							-2	-2	-2	-2
Day 40 TOBRPIPR-1							-1	-1	-1	-1
Day 40 TOBRPIPR-2							-3	-3	-3	-3
Day 40 TOBRPIPR-3							-2	-2	-1	-1
Day 40 TOBRPIPR-4							-1	-1	-1	-1
Day 40 TOBRCIPR-1		1	1	1	1		-2	-2	-2	-2		-1	-1	-1	-1
Day 40 TOBRCIPR-2		1	1	1	1		0	-1	-1	-1		0	0	0	0
Day 40 TOBRCIPR-3		1	3	1	2		0	-1	-1	1		0	0	0	1
Day 40 TOBRCIPR-4		2	3	2	0		-2	-2	-2	-2		1	0	0	0
Day 40 TOBRLB-1							-1	-1	-1	-1
Day 40 TOBRLB-2							0	0	-1	0
Day 40 TOBRLB-3							0	0	0	0
Day 40 TOBRLB-4							-2	-2	-2	-2
Day 20 CIPR-1												0	0	0	1
Day 20 CIPR-2												1	0	0	0
Day 20 CIPR-3												-1	0	0	-1
Day 20 CIPR-4												0	-1	0	-1
Day 40 CIPR-1												-1	0	-1	1
Day 40 CIPR-2												1	0	1	0
Day 40 CIPR-3												-5	-3	-5	-5
Day 40 CIPR-4												-2	-1	-3	-3
Day 40 CIPRPIPR-1		0	1	1	0							-1	0	0	1
Day 40 CIPRPIPR-2		0	0	0	0							0	0	0	0
Day 40 CIPRPIPR-3		-2	-3	-3	-3							-1	-1	-1	-1
Day 40 CIPRPIPR-4		0	0	0	0							0	0	0	0
Day 40 CIPRTOBR-1		1	1	0	1							-2	-2	-1	-2
Day 40 CIPRTOBR-2		0	0	0	0							-1	-1	-1	-1
Day 40 CIPRTOBR-3		0	0	0	0							-1	-1	-1	-1
Day 40 CIPRTOBR-4		1	1	1	1							0	0	0	0
Day 40 CIPRLB-1												-5	-3	-4	-2
Day 40 CIPRLB-2												-4	-4	-4	-5
Day 40 CIPRLB-3												0	0	0	0
Day 40 CIPRLB-4												-4	-2	-3	-3
