# Supplementary material for: History of antibiotic adaptation influences microbial evolutionary dynamics during subsequent treatment
Source: PLoS Biol. 2017 Aug 8;15(8):e2001586. doi: 10.1371/journal.pbio.2001586 (PMC5549691; doi:10.1371/journal.pbio.2001586)
Supplement: S3 Data — This file contains the data used in Figs 2, 3, 7 and 8. Note that not all lineages were tested for resistance to each drug at a daily resolution. Also, note that the ciprofloxacin resistance was measured retrospectively for the Control, PIPR, TOBR, PIPRTOBR, and TOBRPIPR lineages. (XLSX) [file pbio.2001586.s018.xlsx]

## Sheet: DataForFig2andS4
	log2(MIC Piperacillin) (μg/ml)
	Control				PIPR				TOBR				CIPR				PIPRTOBR				TOBRPIPR				PIPRCIPR				TOBRCIPR				CIPRTOBR				CIPRPIPR				PIPRLB				TOBRLB				CIPRLB
	1	2	3	4	1	2	3	4	1	2	3	4	1	2	3	4	1	2	3	4	1	2	3	4	1	2	3	4	1	2	3	4	1	2	3	4	1	2	3	4	1	2	3	4	1	2	3	4	1
Day
1	2	3	2	2	2	3	3	2	3	3	2	3	3	4	3	4
2	3	3	3	3	4	4	4	4	3	3	3	3
3	3	3	3	3	4	5	5	4	1	1	3	2
4	3	3	3	3	5	5	5	4	2	2	2	3
5	3	3	3	3	5	6	5	4	2	2	2	3
6	3	3	3	3	6	6	6	5	2	2	1	3	2	0	1	1
7	2	3	3	3	6	6	5	5	2	2	2	3
8	2	3	3	3	6	7	6	5	2	2	2	2
9	3	3	3	3	6	7	6	5	2	3	2	2
10	2	3	3	2	6	7	6	5	2	2	2	2
11	2	3	3	3	6	7	6	6	2	2	2	3	1	1	1	1
12	3	3	3	3	6	7	6	6	3	2	3	3
13	3	3	3	3	6	7	6	6	3	2	1	3
14	3	3	3	3	7	7	6	6	2	2	2	3
15	3	3	3	3	7	7	6	6	2	2	2	3
16	2	3	3	2	7	7	6	7	3	3	2	3	2	1	2	2
17	3	3	4	3	8	7	6	7	3	3	2	3
18	3	3	4	3	8	7	7	7	3	3	2	4
19	3	3	3	3	8	7	6	7	3	3	2	3
20	3	3	4	3	9	7	7	7	3	3	3	4	2	2	1	2
21	3	3	3	3	10	7	7	7	4	3	2	4	2	2	1	2	10	7	7	7	3	3	2	4	9	6	7	7	3	2	3	4	3	2	1	3	2	2	1	3	9	6	7	6	3	2	4	4	2
22	3	3	3	3	10	7	7	7	3	3	2	4					7	7	6	7	3	3	3	4	8	5	7	6									4	3	3	4	10	6	7	7
23	3	3	3	3	10	7	7	7	3	3	2	4					8	7	6	7	3	4	3	4	6	6	7	6									4	3	3	4	10	6	7	6
24	3	3	3	3	11	7	7	7	3	2	3	4					8	7	6	7	4	5	4	4	6	5	4	6									5	4	4	4	10	6	7	6
25	3	3	3	3	11	7	7	7	3	3	3	4					8	7	6	7	4	5	4	4	6	4	4	5									5	5	5	5	9	6	7	6
26	3	3	3	3	10	7	7	8	3	3	3	4	2	1	0	2	8	7	6	7	4	5	4	4	6	2	4	5	1	2	2	2	2	4	1	4	5	5	5	5	9	6	7	6	4	3	4	5	4
27	3	3	3	3	11	7	7	7	3	3	3	4					8	7	6	7	4	5	5	4	6	2	4	5									5	6	5	5	9	6	7	6
28	3	3	3	3	11	7	7	7	3	3	3	4					8	7	6	7	4	5	5	4	6	1	4	4									6	7	5	5	9	6	6	6
29	3	3	3	3	11	7	7	8	3	3	3	4					8	7	6	7	5	7	5	4	6	2	4	4									6	6	5	5	9	6	6	6
30	4	4	3	3	11	7	7	8	3	2	2	3					8	7	6	7	5	10	5	4	6	2	4	4									6	6	5	5	9	6	6	6
31	3	3	3	3	12	7	7	8	3	3	3	3	2	2	0	2	8	6	6	7	6	10	5	4	6	2	7	3	1	0	0	2	3	3	1	4	6	6	5	5	9	6	6	6	4	4	4	7	4
32	3	3	3	3	11	7	7	8	3	3	3	4					8	7	6	7	6	10	5	4	6	1	4	4									7	6	6	6	9	6	6	6
33	3	3	3	3	12	7	7	8	3	3	3	4					8	7	6	6	6	10	6	4	7	1	4	4									8	6	6	6	8	6	6	6
34	3	3	3	3	11	7	8	8	3	3	2	4					8	7	6	6	6	10	5	4	6	-1	4	4									7	6	5	6	8	6	6	6
35	3	3	3	3	12	7	8	8	3	3	3	4					8	7	6	5	6	10	6	5	7	1	4	4									8	6	6	7	8	6	6	6
36	3	3	3	3	12	7	9	8	3	3	3	3	2	2	0	2	8	7	6	6	7	10	6	4	7	1	4	4	1	2	0	2	2	4	2	5	8	7	6	6	8	6	6	6	4	4	4	4	3
37	3	3	3	3	12	7	9	8	3	3	3	3					8	7	6	6	8	11	7	5	7	0	5	4									9	7	6	8	8	6	6	6
38	3	3	3	3	12	7	10	8	3	3	3	3					8	7	6	6	9	10	9	4	7	0	4	4									9	7	7	8	8	6	5	6
39	4	3	3	3	12	7	10	8	3	3	3	3					8	7	6	6	9	11	10	5	7	0	4	4									9	7	8	8	8	6	5	6
40	3	3	3	3	12	7	11	8	3	3	3	3	2	2	0	2	8	7	6	5	9	10	9	4	7	0	4	4	1	2	1	2	3	4	3	4	9	7	8	8	8	6	5	6	4	3	4	4	4
	log2(MIC Tobramycin) (μg/ml)
	Control				PIPR				TOBR				CIPR				PIPRTOBR				TOBRPIPR				PIPRCIPR				TOBRCIPR				CIPRTOBR				CIPRPIPR				PIPRLB				TOBRLB				CIPRLB
	1	2	3	4	1	2	3	4	1	2	3	4	1	2	3	4	1	2	3	4	1	2	3	4	1	2	3	4	1	2	3	4	1	2	3	4	1	2	3	4	1	2	3	4	1	2	3	4	1
Day
1	1	1	1	1	1	1	1	1	1	1	1	1	2	3	3	2
2	1	2	1	2	2	2	1	2	3	3	2	2
3	1	2	1	2	1	2	2	2	3	4	3	3
4	2	1	1	1	2	2	2	2	4	4	3	3
5	1	1	1	1	1	2	2	3	6	4	4	4
6	1	1	1	1	1	2	2	3	6	4	4	4	1	-3	2	-1
7	1	1	1	1	2	1	1	3	6	4	4	5
8	1	1	2	1	1	1	1	2	6	4	4	5
9	1	1	1	1	2	1	2	2	6	5	5	5
10	1	1	1	1	2	2	2	2	6	5	5	5
11	1	1	1	1	2	2	1	3	6	5	5	6	1	-2	1	-3
12	1	1	1	1	2	2	1	2	7	6	6	7
13	1	2	1	1	2	2	2	2	7	5	6	7
14	2	2	2	2	2	2	1	2	7	5	7	6
15	1	1	2	3	1	1	1	2	6	5	6	6
16	1	1	1	1	1	1	2	2	6	5	6	6	0	-3	1	-2
17	1	1	1	1	2	1	2	3	7	6	7	6
18	1	2	2	1	2	2	2	3	7	6	8	7
19	1	3	2	1	2	2	2	3	7	6	8	7
20	1	1	2	2	1	1	2	3	7	6	8	7	-1	-2	0	-2
21	1	1	1	1	2	2	2	3	7	6	8	7	-1	-2	3	-3	2	1	2	3	6	5	7	7	1	1	1	2	6	5	7	7	1	-1	0	0	-1	-2	3	0	1	0	2	2	5	4	7	6	0
22	1	1	1	1	2	2	2	3	6	6	8	7					1	2	2	2	6	5	8	7					6	4	7	6	0	-1	1	-1									5	4	7	6
23	1	1	1	1	2	2	2	3	6	7	8	7					3	2	2	3	6	5	7	6					5	6	3	7	1	0	1	0									5	4	7	6
24	1	1	1	1	2	2	3	3	6	7	9	8					3	1	2	3	6	5	5	7					5	4	2	6	2	-1	3	0									5	4	4	6
25	1	1	1	1	2	2	2	3	6	7	8	7					3	2	3	4	6	5	7	6					4	5	2	6	3	1	4	0									5	4	4	6
26	1	1	1	1	2	2	2	3	6	7	8	7	-1	-3	-1	-2	4	3	3	4	6	5	6	7	0	-2	-1	0	4	4	3	6	2	1	4	1	0	-1	0	0	1	1	2	1	5	4	4	6	0
27	1	1	1	1	2	2	2	2	5	7	8	7					4	2	3	4	6	5	5	7					4	5	3	6	2	1	6	1									4	4	4	6
28	1	1	1	1	2	2	2	2	6	7	8	7					4	3	3	4	6	5	4	7					4	3	3	6	2	1	7	2									4	3	4	6
29	1	1	1	1	2	2	2	3	6	7	8	7					4	2	3	4	6	5	5	7					3	4	3	5	2	2	6	1									4	3	3	6
30	1	1	1	1	2	3	3	3	6	7	8	7					4	3	3	4	5	5	5	7					3	3	3	5	3	1	7	2									4	3	3	6
31	1	1	1	1	2	2	2	3	6	7	8	7	-1	-1	0	-2	4	3	3	4	6	6	4	7	0	-1	1	0	3	3	3	5	3	2	7	2	1	-2	0	-1	1	0	1	1	4	4	4	6	0
32	1	2	2	1	2	2	2	3	7	7	8	7					4	3	3	6	6	6	5	7					3	3	3	5	4	3	7	3									4	3	4	5
33	1	1	1	1	2	2	2	2	7	7	8	7					4	3	3	6	6	5	5	6					2	3	2	4	4	2	7	1									4	3	3	5
34	1	2	2	2	1	1	1	2	7	8	8	8					4	3	4	6	6	6	4	7					2	2	3	4	4	4	7	3									4	3	3	3
35	1	1	2	1	2	2	2	2	7	7	8	8					4	3	4	6	6	6	5	7					3	3	3	4	5	3	7	3									4	3	3	3
36	1	1	2	1	2	2	2	2	7	8	8	8	0	-1	0	-2	4	3	4	6	6	6	5	6	0	-1	0	0	3	3	3	4	5	4	7	3	1	0	0	0	1	0	1	1	4	3	3	3	1
37	1	1	3	1	2	2	1	2	7	7	9	8					4	3	4	6	6	6	5	7					3	3	3	4	6	4	8	3									4	3	3	3
38	1	2	2	2	2	1	0	2	7	7	9	7					4	3	4	6	5	6	4	7					3	2	3	3	4	4	8	2									4	3	3	3
39	1	2	2	2	2	2	0	2	7	7	9	8					4	3	4	7	6	6	5	7					3	3	3	4	5	4	8	3									4	3	3	3
40	1	1	1	1	2	2	2	2	7	7	9	8	0	-1	-1	-2	4	3	4	7	5	6	4	6	0	0	0	0	3	3	3	4	4	4	8	2	1	-1	-1	0	1	0	1	2	4	3	3	4	1
	log2(MIC Ciprofloxacin) (μg/ml)
	Control				PIPR				TOBR				CIPR				PIPRTOBR				TOBRPIPR				PIPRCIPR				TOBRCIPR				CIPRTOBR				CIPRPIPR				PIPRLB				TOBRLB				CIPRLB
	1	2	3	4	1	2	3	4	1	2	3	4	1	2	3	4	1	2	3	4	1	2	3	4	1	2	3	4	1	2	3	4	1	2	3	4	1	2	3	4	1	2	3	4	1	2	3	4	1
Day
1	-2	-2	-2	-2	-3	-2	-2	-2	-1	-2	-2	-2	-1	-2	-3	-1
2													1	2	-1	2
3													2	2	1	3
4													3	3	2	4
5													2	4	3	4
6	-3	-1	-3	-3	0	1	-2	-1	-1	-2	-2	-1	3	3	3	4
7													4	4	3	4
8													4	3	3	4
9													4	4	3	4
10													4	4	4	4
11	-3	-3	-2	-4	-1	1	-2	-1	-1	-1	-1	-1	5	3	3	3
12													6	4	4	4
13													5	3	4	4
14													5	3	3	4
15													5	4	4	3
16	-3	-2	-2	-3	-1	1	-2	-1	-1	-1	0	-2	5	4	4	4
17													5	4	4	4
18													5	3	4	4
19													5	4	4	4
20	-2	-2	-2	-2	-2	1	-2	-2	-1	-1	-1	0	5	4	4	4
21	-3	-2	-2	-2	-1	1	-3	-1	-2	-1	-2	0	5	4	4	4	0	0	-2	-2	-1	-1	-2	-1	0	2	-2	0	-1	0	-1	-1	3	3	3	2	5	4	4	3	0	1	-1	-1	-1	-1	-1	-1	6
22													5	5	5	4									3	1	-2	-2	-1	-2	2	-2	6	4	4	5	6	4	5	4									5
23													5	4	4	5									2	1	0	0	1	-1	3	-1	6	4	4	4	0	4	0	2									4
24													5	4	3	5									2	2	1	1	2	-2	2	-1	5	3	4	4	0	4	1	-1									5
25													5	4	4	4									3	3	1	2	2	-1	2	0	6	3	4	4	0	-1	2	-1									2
26	-1	-2	-3	-3	-1	1	-2	-1	-1	-1	-2	-3	5	4	3	5	-1	0	-2	-1	0	-1	-3	-1	3	3	0	3	2	-2	3	1	6	4	1	3	2	-3	1	-1	0	0	-1	0	-2	-2	-3	-1	4
27													5	5	3	4									2	3	1	3	2	0	3	1	6	3	1	4	1	0	1	-1									2
28													5	5	4	5									3	3	0	3	3	1	3	1	5	4	2	5	1	1	1	-1									2
29													6	5	4	5									3	3	1	3	3	3	3	2	5	4	1	4	2	1	2	-1									2
30													5	5	4	4									3	3	1	3	3	3	3	2	4	3	2	4	2	1	1	-1									2
31	-3	-3	-2	-3	-1	1	-2	-1	-1	0	-1	-2	5	5	4	5	0	0	-2	-1	-1	-3	-1	-1	3	3	1	3	3	3	3	2	6	3	1	4	2	1	1	-1	-1	1	-1	0	-2	-3	-1	-2	3
32													5	5	3	5									4	4	0	4	4	3	4	3	4	4	2	4	2	1	2	-1									2
33													6	5	4	4									3	3	1	3	3	3	3	2	4	3	2	-1	0	1	2	0									2
34													5	5	3	4									3	3	-1	3	3	3	3	2	5	3	2	1	0	1	1	-1									3
35													6	5	4	5									3	3	0	4	4	3	3	2	5	-1	2	0	0	1	1	0									3
36	-3	-2	-3	-3	-1	1	-2	0	-1	0	-2	-3	6	5	3	4	-1	-1	-3	0	-1	-2	-2	-1	4	3	0	4	3	2	3	3	4	-1	2	0	0	2	2	-1	-2	0	-1	-1	-2	-2	0	-3	4
37													5	5	5	5									4	3	0	4	3	2	3	2	3	-1	2	0	0	0	2	-1									2
38													6	5	3	4									4	3	0	4	3	2	3	2	3	-1	2	0	1	0	2	1									2
39													6	5	4	5									4	3	1	4	3	3	2	3	4	-1	2	-1	0	1	1	1									3
40	-2	-2	-2	-2	-1	1	-2	-1	-1	-1	-2	-3	6	5	4	6	0	0	-2	0	-1	-2	-2	-2	4	4	0	5	4	3	3	3	2	-1	2	-1	1	1	2	1	0	1	-1	-1	-4	-1	-2	-2	3
[truncated: 3 more columns]

## Sheet: DataForFig7andS11
	Raw log2(MIC Piperacillin) (µg/ml)
	Clinical Isolate 1												Clinical Isolate 2												Clinical Isolate 3
	Evolved to piperacillin			Evolved to tobramycin			Evolved to ciprofloxacin			Evolved to LB			Evolved to piperacillin			Evolved to tobramycin			Evolved to ciprofloxacin			Evolved to LB			Evolved to piperacillin			Evolved to tobramycin			Evolved to ciprofloxacin			Evolved to LB
	1	2	3	1	2	3	1	2	3	1	2	3	1	2	3	1	2	3	1	2	3	1	2	3	1	2	3	1	2	3	1	2	3	1	2	3
Day
1	5	5	6	6	7	5	6	5	6	7	7	7	5	5	5	5	5	5	5	5	5	8	7	7	7	7	7	7	7	7	8	7	7	9	9	9
2	8	9	9	3	5	6	4	5	4	9	9	10	7	6	6	5	5	5	4	4	3	9	8	9	11	11	11	9	8	8	8	7	7	11	11	10
3	9	11	11	4	6	7	1	5	4	9	9	10	9	7	9	6	6	6	5	3	5	11	10	11	8	9	8	8	7	9	7	5	5	11	11	10
4	12	10	13	4	4	5	3	5	5	9	10	10	8	9	8	5	6	6	2	3	3	9	9	9	9	8	10	9	9	6	5	5	5	12	11	11
5	12	11	10	7	7	5	2	5	7	7	8	8	9	7	9	7	6	6	3	4	4	9	8	9	10	9	9	6	7	8	5	5	5	11	10	12
6	12	11	12	-1	4	6	2	5	2	8	7	9	7	8	8	6	5	5	2	2	3	8	8	10	11	9	12	8	9	9	5	6	5	12	11	11
7	12	10	12	5	8	8	4	5	6	9	8	8	9	9	10	6	6	7	3	4	4	8	8	9	11	12	9	8	7	10	6	6	5	11	10	11
8	13	11	12	0	5	4	-1	5	5	9	8	8	8	8	8	6	4	4	2	3	3	8	8	10	11	9	11	7	8	8	5	5	5	11	11	10
9	11	11	13	5	6	8	0	5	3	8	8	9	8	8	10	4	5	6	2	3	3	8	8	10	11	10	8	7	8	8	5	5	5	12	12	11
10	13	11	11	2	7	5	5	6	6	8	8	8	9	9	11	7	6	7	2	4	4	8	8	8	12	10	12	7	8	9	5	5	5	12	11	11
	Normalized (for plotting Fig 7) log2(MIC Piperacillin) (µg/ml)
	Clinical Isolate 1												Clinical Isolate 2												Clinical Isolate 3
	Evolved to piperacillin			Evolved to tobramycin			Evolved to ciprofloxacin			Evolved to LB			Evolved to piperacillin			Evolved to tobramycin			Evolved to ciprofloxacin			Evolved to LB			Evolved to piperacillin			Evolved to tobramycin			Evolved to ciprofloxacin			Evolved to LB
	1	2	3	1	2	3	1	2	3	1	2	3	1	2	3	1	2	3	1	2	3	1	2	3	1	2	3	1	2	3	1	2	3	1	2	3
Day
1	-0.333333	-0.333333	0.666667	0	1	-1	0.333333	-0.666667	0.333333	0	0	0	0	0	0	0	0	0	0	0	0	0.666667	-0.333333	-0.333333	0	0	0	0	0	0	0.666667	-0.333333	-0.333333	0	0	0
2	2.66667	3.66667	3.66667	-3	-1	0	-1.66667	-0.666667	-1.66667	2	2	3	2	1	1	0	0	0	-1	-1	-2	1.66667	0.666667	1.66667	4	4	4	2	1	1	0.666667	-0.333333	-0.333333	2	2	1
3	3.66667	5.66667	5.66667	-2	0	1	-4.66667	-0.666667	-1.66667	2	2	3	4	2	4	1	1	1	0	-2	0	3.66667	2.66667	3.66667	1	2	1	1	0	2	-0.333333	-2.33333	-2.33333	2	2	1
4	6.66667	4.66667	7.66667	-2	-2	-1	-2.66667	-0.666667	-0.666667	2	3	3	3	4	3	0	1	1	-3	-2	-2	1.66667	1.66667	1.66667	2	1	3	2	2	-1	-2.33333	-2.33333	-2.33333	3	2	2
5	6.66667	5.66667	4.66667	1	1	-1	-3.66667	-0.666667	1.33333	0	1	1	4	2	4	2	1	1	-2	-1	-1	1.66667	0.666667	1.66667	3	2	2	-1	0	1	-2.33333	-2.33333	-2.33333	2	1	3
6	6.66667	5.66667	6.66667	-7	-2	0	-3.66667	-0.666667	-3.66667	1	0	2	2	3	3	1	0	0	-3	-3	-2	0.666667	0.666667	2.66667	4	2	5	1	2	2	-2.33333	-1.33333	-2.33333	3	2	2
7	6.66667	4.66667	6.66667	-1	2	2	-1.66667	-0.666667	0.333333	2	1	1	4	4	5	1	1	2	-2	-1	-1	0.666667	0.666667	1.66667	4	5	2	1	0	3	-1.33333	-1.33333	-2.33333	2	1	2
8	7.66667	5.66667	6.66667	-6	-1	-2	-6.66667	-0.666667	-0.666667	2	1	1	3	3	3	1	-1	-1	-3	-2	-2	0.666667	0.666667	2.66667	4	2	4	0	1	1	-2.33333	-2.33333	-2.33333	2	2	1
9	5.66667	5.66667	7.66667	-1	0	2	-5.66667	-0.666667	-2.66667	1	1	2	3	3	5	-1	0	1	-3	-2	-2	0.666667	0.666667	2.66667	4	3	1	0	1	1	-2.33333	-2.33333	-2.33333	3	3	2
10	7.66667	5.66667	5.66667	-4	1	-1	-0.666667	0.333333	0.333333	1	1	1	4	4	6	2	1	2	-3	-1	-1	0.666667	0.666667	0.666667	5	3	5	0	1	2	-2.33333	-2.33333	-2.33333	3	2	2
	Raw log2(MIC Tobramycin) (µg/ml)
	Clinical Isolate 1												Clinical Isolate 2												Clinical Isolate 3
	Evolved to piperacillin			Evolved to tobramycin			Evolved to ciprofloxacin			Evolved to LB			Evolved to piperacillin			Evolved to tobramycin			Evolved to ciprofloxacin			Evolved to LB			Evolved to piperacillin			Evolved to tobramycin			Evolved to ciprofloxacin			Evolved to LB
	1	2	3	1	2	3	1	2	3	1	2	3	1	2	3	1	2	3	1	2	3	1	2	3	1	2	3	1	2	3	1	2	3	1	2	3
Day
1				1	1	1										-1	-1	0										0	0	0
2				2	3	3										1	0	0										2	2	2
3				3	3	3										1	1	1										2	3	2
4				3	4	3										2	1	1										3	3	3
5				5	3	3										2	2	2										4	3	3
6				1	2	4										2	2	2										5	4	3
7				5	2	4										3	4	3										5	4	3
8				0	2	3										3	2	2										4	4	3
9				3	2	4										2	3	3										5	5	4
10				3	3	3										3	3	3										5	6	4
	Raw log2(MIC Ciprofloxacin) (µg/ml)
	Clinical Isolate 1												Clinical Isolate 2												Clinical Isolate 3
	Evolved to piperacillin			Evolved to tobramycin			Evolved to ciprofloxacin			Evolved to LB			Evolved to piperacillin			Evolved to tobramycin			Evolved to ciprofloxacin			Evolved to LB			Evolved to piperacillin			Evolved to tobramycin			Evolved to ciprofloxacin			Evolved to LB
	1	2	3	1	2	3	1	2	3	1	2	3	1	2	3	1	2	3	1	2	3	1	2	3	1	2	3	1	2	3	1	2	3	1	2	3
Day
1							-1	-1	-2										0	0	-1										-2	-2	-2
2							1	0	2										0	1	-1										-1	1	1
3							2	2	4										1	1	2										1	1	1
4							2	2	4										1	2	2										1	1	1
5							2	3	5										1	2	2										1	1	1
6							2	3	3										1	1	1										1	1	1
7							4	4	6										2	2	2										1	1	1
8							2	3	6										2	2	2										1	1	1
9							3	3	6										2	2	2										1	1	2
10							3	5	7										2	2	2										2	1	2

## Sheet: DataForFig8andS13
	Raw log2(MIC Piperacillin) (µg/ml)
	AWT			APM			BWT			BPM			CWT			CPM			DWT			DPM
	1	2	3	1	2	3	1	2	3	1	2	3	1	2	3	1	2	3	1	2	3	1	2	3
Day
1	3	2	3	4	4	4	5	5	4	7		7	3	5	3	5	6	4	4	4	4	5	5	4
2
3
4
5
6	2	3	2	3	4	4	5	3	4	5		5	2	2	3	3	4	4	3	3	4	3	3	3
7
8
9
10	4	2	3	4	3	3	4	4	6	4		6	2	2	2	3	3	4	3	3	3	3	3	3
11
12
13
14
15	4	2	3	3	3	4	9	4	5	3		4	0	4	1	2	3	3	2	3	2	3	3	4
	Raw log2(MIC Tobramycin) (µg/ml)
	AWT			APM			BWT			BPM			CWT			CPM			DWT			DPM
	1	2	3	1	2	3	1	2	3	1	2	3	1	2	3	1	2	3	1	2	3	1	2	3
Day
1	0	2	3	1	1	1	1	2	1	-2		-2	1	2	2	1	1	1	1	1	2	1	1	1
2	2	4	3	1	2	0	1	2	3	-3		-3	2	3	2	1	1	1	2	2	2	1	1	1
3	4	3	2	2	0	2	2	2	4	-2		-2	3	2	4	2	1	2	2	2	2	2	2	2
4	3	3	3	2	1	1	3	3	3	-2		-1	4	4	4	2	2	3	3	3	2	3	2	3
5	3	4	-2	2	2	2	3	3	4	-1		-2	5	3	4	3	2	3	4	4	3	3	3	3
6	3	5	4	1	2	3	4	3	4	-2		0	6	4	5	3	3	3	3	4	4	3	3	3
7	4	5	4	3	2	3	5	4	5	-1		0	5	4	5	2	3	3	3	4	3	3	3	3
8	4	5	4	2	2	2	5	4	4	-2		-1	6	3	6	3	2	3	4	4	4	3	3	3
9	4	5	4	2	2	3	5	4	5	0		0	6	4	6	3	3	3	4	4	4	4	3	4
10	5	5	5	2	2	3	5	5	5	-1		1	6	4	6	3	3	4	4	4	4	4	3	3
11	5	5	4	2	2	3	6	6	5	0		1	6	4	6	3	3	3	4	4	4	4	3	4
12	5	5	5	2	2	3	6	5	6	0		0	6	4	7	4	3	4	4	4	4	4	3	3
13	5	6	5	2	2	3	6	6	6	0		0	5	4	7	3	3	3	4	4	4	4	3	4
14	5	6	5	3	3	3	6	5	6	1		0	6	5	7	4	3	4	5	4	5	4	3	3
15	6	6	5	3	2	3	6	6	7	-1		1	5	6	6	2	3	4	4	4	4	4	3	4
	Normalized (for plotting Fig 8) log2(MIC Tobramycin) (µg/ml)
	AWT			APM			BWT			BPM			CWT			CPM			DWT			DPM
	1	2	3	1	2	3	1	2	3	1	2	3	1	2	3	1	2	3	1	2	3	1	2	3
Day
1	-1.66667	0.333333	1.33333	0	0	0	-0.333333	0.666667	-0.333333	0		0	-0.666667	0.333333	0.333333	0	0	0	-0.333333	-0.333333	0.666667	0	0	0
2	0.333333	2.33333	1.33333	0	1	-1	-0.333333	0.666667	1.66667	-1		-1	0.333333	1.33333	0.333333	0	0	0	0.666667	0.666667	0.666667	0	0	0
3	2.33333	1.33333	0.333333	1	-1	1	0.666667	0.666667	2.66667	0		0	1.33333	0.333333	2.33333	1	0	1	0.666667	0.666667	0.666667	1	1	1
4	1.33333	1.33333	1.33333	1	0	0	1.66667	1.66667	1.66667	0		1	2.33333	2.33333	2.33333	1	1	2	1.66667	1.66667	0.666667	2	1	2
5	1.33333	2.33333	-3.66667	1	1	1	1.66667	1.66667	2.66667	1		0	3.33333	1.33333	2.33333	2	1	2	2.66667	2.66667	1.66667	2	2	2
6	1.33333	3.33333	2.33333	0	1	2	2.66667	1.66667	2.66667	0		2	4.33333	2.33333	3.33333	2	2	2	1.66667	2.66667	2.66667	2	2	2
7	2.33333	3.33333	2.33333	2	1	2	3.66667	2.66667	3.66667	1		2	3.33333	2.33333	3.33333	1	2	2	1.66667	2.66667	1.66667	2	2	2
8	2.33333	3.33333	2.33333	1	1	1	3.66667	2.66667	2.66667	0		1	4.33333	1.33333	4.33333	2	1	2	2.66667	2.66667	2.66667	2	2	2
9	2.33333	3.33333	2.33333	1	1	2	3.66667	2.66667	3.66667	2		2	4.33333	2.33333	4.33333	2	2	2	2.66667	2.66667	2.66667	3	2	3
10	3.33333	3.33333	3.33333	1	1	2	3.66667	3.66667	3.66667	1		3	4.33333	2.33333	4.33333	2	2	3	2.66667	2.66667	2.66667	3	2	2
11	3.33333	3.33333	2.33333	1	1	2	4.66667	4.66667	3.66667	2		3	4.33333	2.33333	4.33333	2	2	2	2.66667	2.66667	2.66667	3	2	3
12	3.33333	3.33333	3.33333	1	1	2	4.66667	3.66667	4.66667	2		2	4.33333	2.33333	5.33333	3	2	3	2.66667	2.66667	2.66667	3	2	2
13	3.33333	4.33333	3.33333	1	1	2	4.66667	4.66667	4.66667	2		2	3.33333	2.33333	5.33333	2	2	2	2.66667	2.66667	2.66667	3	2	3
14	3.33333	4.33333	3.33333	2	2	2	4.66667	3.66667	4.66667	3		2	4.33333	3.33333	5.33333	3	2	3	3.66667	2.66667	3.66667	3	2	2
15	4.33333	4.33333	3.33333	2	1	2	4.66667	4.66667	5.66667	1		3	3.33333	4.33333	4.33333	1	2	3	2.66667	2.66667	2.66667	3	2	3
	Raw log2(MIC Ciprofloxacin) (µg/ml)
	AWT			APM			BWT			BPM			CWT			CPM			DWT			DPM
	1	2	3	1	2	3	1	2	3	1	2	3	1	2	3	1	2	3	1	2	3	1	2	3
Day
1	-2	0	-2	-3	-1	-3	2	2	2	1		1	-2	0	-2	-2	-2	-1	-4	-3	-4	-3	-4	-1
2
3
4
5
6	-1	-1	0	-3	-3	-2	2	2	2	0		1	-1	-1	-1	-3	-2	-2	-2	-3	-1	-4	-2	-2
7
8
9
10	0	0	0	-3	2	-3	2	3	1	0		0	0	2	0	-1	0	-2	-3	-3	-1	-3	-3	-2
11
12
13
14
15	-4	-2	-2	-2	-2	-3	2	2	3	0		1	-1	1	0	-3	-1	-1	-3	-2	-1	-3	-2	-5
