# Supplementary material for: History of antibiotic adaptation influences microbial evolutionary dynamics during subsequent treatment
Source: PLoS Biol. 2017 Aug 8;15(8):e2001586. doi: 10.1371/journal.pbio.2001586 (PMC5549691; doi:10.1371/journal.pbio.2001586)
Supplement: S4 Data — This file contains the growth rates of the evolved lineages and the data for the subsequent analysis of the growth rates. (XLSX) [file pbio.2001586.s019.xlsx]

## Sheet: Data_for_Fig_S6
Replicate lineage	Replicate lineage (abbreviation)	Growth rate rep 1 (1/hr)	Growth rate rep 2 (1/hr)	Growth rate rep 3 (1/hr)	Growth rate rep 4 (1/hr)	Change in MIC from Day 20 PIPR, TOBR, or CIPR (log2 ug/ml)	Avg. Growth Rate	Std. dev. Growth Rate
Day 40 PIPRTOBR-1	Day 40 PT1	0.703281	0.721118	0.726218	0.729311	-1	0.719982	0.0116353
Day 40 PIPRTOBR-2	Day 40 PT2	0.84254	0.835814	0.832978	0.795001	0	0.826584	0.0214332
Day 40 PIPRTOBR-3	Day 40 PT3	0.223635	0.286111	0.296817	0.267362	-1	0.268481	0.032281
Day 40 PIPRTOBR-4	Day 40 PT4	0.288826	0.317347	0.383782	0.412808	-2	0.350691	0.057424
Day 40 PIPRCIPR-1	Day 40 PF1	0.347338	0.364074	0.389998	0.36754	-2	0.367238	0.017551
Day 40 PIPRCIPR-2	Day 40 PF2	0.553466	0.538684	0.514233	0.485159	-7	0.522886	0.0299046
Day 40 PIPRCIPR-3	Day 40 PF3	0.51821	0.407187	0.456509	0.41994	-3	0.450462	0.0497685
Day 40 PIPRCIPR-4	Day 40 PF4	0.632383	0.550008	0.681373	0.570104	-3	0.608467	0.0599343
Day 40 PIPRLB-1	Day 40 PLB1	1.02708	1.05045	1.07871	1.08055	-1	1.0592	0.0254602
Day 40 PIPRLB-2	Day 40 PLB2	1.03642	0.974529	0.98578	0.932575	-1	0.982325	0.0427149
Day 40 PIPRLB-3	Day 40 PLB3	0.936426	0.862141	0.878548	1.04397	-2	0.930271	0.0822228
Day 40 PIPRLB-4	Day 40 PLB4	1.20226	1.16014	1.15153	1.11988	-1	1.15845	0.0339492
Day 40 TOBRPIPR-1	Day 40 TP1	0.383083	0.354311	0.27809	0.314449	-2	0.332483	0.0459006
Day 40 TOBRPIPR-2	Day 40 TP2	0.757864	0.721767	0.744779	0.698879	0	0.730822	0.0260027
Day 40 TOBRPIPR-3	Day 40 TP3	0.693547	0.705705	0.701762	0.720599	-4	0.705403	0.011326
Day 40 TOBRPIPR-4	Day 40 TP4	0.557115	0.554022	0.524354	0.472129	-1	0.526905	0.039391
Day 40 TOBRCIPR-1	Day 40 TF1	0.295243	0.211652	0.289452	0.288277	-4	0.271156	0.0397861
Day 40 TOBRCIPR-2	Day 40 TF2	0.501348	0.498295	0.499985	0.487234	-3	0.496715	0.00644309
Day 40 TOBRCIPR-3	Day 40 TF3	0.578331	0.578871	0.552483	0.550343	-5	0.565007	0.0157233
Day 40 TOBRCIPR-4	Day 40 TF4	0.675493	0.66659	0.656276	0.613206	-3	0.652891	0.0275975
Day 40 TOBRLB-1	Day 40 TLB1	0.732705	0.735262	0.756257	0.755589	-3	0.744953	0.0127125
Day 40 TOBRLB-2	Day 40 TLB2	0.978376	0.974562	0.967095	0.94146	-3	0.965373	0.0166164
Day 40 TOBRLB-3	Day 40 TLB3	0.857373	0.870037	0.873408	0.876163	-5	0.869245	0.00830166
Day 40 TOBRLB-4	Day 40 TLB4	0.933492	0.927423	0.917683	0.866516	-3	0.911278	0.0305436
Day 40 CIPRPIPR-1	Day 40 FP1	0.604015	0.597851	0.597107	0.597488	-4	0.599115	0.00328051
Day 40 CIPRPIPR-2	Day 40 FP2	0.690232	0.689254	0.686176	0.670392	-3	0.684014	0.00924391
Day 40 CIPRPIPR-3	Day 40 FP3	0.617406	0.632606	0.63691	0.63456	-2	0.63037	0.00881996
Day 40 CIPRPIPR-4	Day 40 FP4	0.73532	0.724123	0.732475	0.716622	-3	0.727135	0.00846782
Day 40 CIPRTOBR-1	Day 40 FT1	0.468208	0.481168	0.481518	0.485718	-3	0.479153	0.00758391
Day 40 CIPRTOBR-2	Day 40 FT2	0.724983	0.71497	0.714741	0.679264	-5	0.70849	0.02006
Day 40 CIPRTOBR-3	Day 40 FT3	0.467325	0.457152	0.432411	0.435713	-2	0.44815	0.0168433
Day 40 CIPRTOBR-4	Day 40 FT4	0.600556	0.64547	0.616099	0.63947	-5	0.625399	0.0208529
Day 40 CIPRLB-1	Day 40 FLB1	0.903644	0.897166	0.903076	0.927304	-2	0.907798	0.0133301
Day 40 CIPRLB-2	Day 40 FLB2	0.897304	0.876784	0.873728	0.853971	0	0.875447	0.0177361
Day 40 CIPRLB-3	Day 40 FLB3	0.923312	0.920656	0.928307	0.927304	-5	0.924895	0.00355547
Day 40 CIPRLB-4	Day 40 FLB4	1.02283	1.01857	1.01807	1.01078	-2	1.01756	0.00500363
Day 0 Ancestor	Day 0 Ancestor	1.23791	1.18464	1.24089	1.24102		1.22612	0.027685
Day 20 Control-1	Day 20 C1	1.02752	0.968696	0.922645	0.942114		0.965243	0.045606
Day 20 Control-1	Day 20 C2	0.833377	0.866511	0.807806	0.833223		0.835229	0.0240698
Day 20 Control-1	Day 20 C3	1.2677	1.41266	1.39535	1.39825		1.36849	0.0676204
Day 20 Control-1	Day 20 C4	0.948924	1.0132	1.0059	0.942986		0.977752	0.0369162
Day 40 Control-1	Day 40 C1	1.25137	1.21367	1.22075	1.17386		1.21491	0.0318874
Day 40 Control-1	Day 40 C2	0.857705	0.833475	0.788477	0.717171		0.799207	0.0617561
Day 40 Control-1	Day 40 C3	1.20168	1.03373	0.984563	0.935752		1.03893	0.115639
Day 40 Control-1	Day 40 C4	1.21942	1.11918	1.13159	1.07878		1.13724	0.0592417
Day 20 PIPR-1	Day 20 P1	0.927069	0.929322	0.929376	0.948434		0.93355	0.00998075
Day 20 PIPR-2	Day 20 P2	0.830299	0.828704	0.824549	0.791291		0.818711	0.0184396
Day 20 PIPR-3	Day 20 P3	0.242261	0.512474	0.291267	0.307435		0.338359	0.119338
Day 20 PIPR-4	Day 20 P4	1.13624	1.12342	1.12027	1.07126		1.1128	0.0285405
Day 40 PIPR-1	Day 40 P1	0.692111	0.684215	0.679618	0.67529		0.682808	0.00719318
Day 40 PIPR-2	Day 40 P2	0.887565	0.896469	0.88963	0.857373		0.882759	0.0173469
Day 40 PIPR-3	Day 40 P3	0.295404	0.541641	0.47592	0.330645		0.410902	0.117048
Day 40 PIPR-4	Day 40 P4	0.855505	0.806884	0.834777	0.776996		0.81854	0.0341166
Day 20 TOBR-1	Day 20 T1	0.570158	0.548215	0.51182	0.587543		0.554434	0.0326502
Day 20 TOBR-2	Day 20 T2	0.753089	0.756802	0.754912	0.734508		0.749828	0.010325
Day 20 TOBR-3	Day 20 T3	0.625353	0.683463	0.780062	0.807978		0.724214	0.0847931
Day 20 TOBR-4	Day 20 T4	0.74895	0.755297	0.75495	0.726978		0.746544	0.0133655
Day 40 TOBR-1	Day 40 T1	0.495553	0.525448	0.525747	0.530542		0.519322	0.0160175
Day 40 TOBR-2	Day 40 T2	0.706265	0.714584	0.712517	0.691444		0.706203	0.0104553
Day 40 TOBR-3	Day 40 T3	0.693955	0.725087	0.732793	0.70906		0.715224	0.0172852
Day 40 TOBR-4	Day 40 T4	0.544542	0.503989	0.479401	0.454026		0.495489	0.0385417
Day 20 CIPR-1	Day 20 F1	0.530093	0.543346	0.54073	0.541341		0.538877	0.00596176
Day 20 CIPR-2	Day 20 F2	0.748956	0.753237	0.736264	0.712683		0.737785	0.0182203
Day 20 CIPR-3	Day 20 F3	0.493517	0.51243	0.511335	0.514817		0.508025	0.00978055
Day 20 CIPR-4	Day 20 F4	0.84407	0.839837	0.832479	0.815272		0.832915	0.0126992
Day 40 CIPR-1	Day 40 F1	0.491007	0.492574	0.502623	0.506837		0.49826	0.00769268
Day 40 CIPR-2	Day 40 F2	0.605315	0.60014	0.594485	0.581919		0.595465	0.0100555
Day 40 CIPR-3	Day 40 F3	0.718357	0.723337	0.728497	0.728852		0.72476	0.00495755
Day 40 CIPR-4	Day 40 F4	0.834371	0.786336	0.80207	0.826251		0.812257	0.0220645
