# Supplementary material for: History of antibiotic adaptation influences microbial evolutionary dynamics during subsequent treatment
Source: PLoS Biol. 2017 Aug 8;15(8):e2001586. doi: 10.1371/journal.pbio.2001586 (PMC5549691; doi:10.1371/journal.pbio.2001586)
Supplement: S5 Data — This file lists the genes and their relevant information of the large chromosomal deletions of PIPR-1, PIPR-2, PIPR-3, APM, BPM, CPM, and DPM. (XLSX) [file pbio.2001586.s020.xlsx]

## Sheet: large_dels
Start	End	Strand	Length	Gene	Locus	Protein Product	Product	PIPR-1	PIPR-2	PIPR-3		APM	BPM	CPM	DPM
3011096	3011566	+	471	aldG	PA14_33890	YP_790863.1	putative oxidoreductase
3011563	3013878	+	2316		PA14_33900	YP_790864.1	putative aldehyde dehydrogenase
3014295	3015569	-	1275		PA14_33910	YP_790865.1	putative ABC-type transport protein, periplasmic component
3015701	3016342	-	642		PA14_33920	YP_790866.1	putative transcriptional regulator
3016619	3017014	+	396		PA14_33930	YP_790867.1	hypothetical protein
3017037	3017573	-	537		PA14_33940	YP_790868.1	conserved hypothetical protein
3017584	3019590	-	2007		PA14_33960	YP_790869.1	conserved hypothetical protein
3019627	3020694	-	1068		PA14_33970	YP_790870.1	hypothetical protein
3020733	3021266	-	534		PA14_33980	YP_790871.1	hypothetical protein
3021340	3023889	-	2550		PA14_33990	YP_790872.1	probable ClpA/B-type protease
3023891	3024907	-	1017		PA14_34000	YP_790873.1	conserved hypothetical protein
3024871	3026664	-	1794		PA14_34010	YP_790874.1	conserved hypothetical protein
3026648	3027073	-	426		PA14_34020	YP_790875.1	conserved hypothetical protein
3027086	3027583	-	498		PA14_34030	YP_790876.1	conserved hypothetical protein
3027657	3029141	-	1485		PA14_34050	YP_790877.1	conserved hypothetical protein
3029164	3029709	-	546		PA14_34070	YP_790878.1	conserved hypothetical protein
3029917	3030393	+	477		PA14_34080	YP_790879.1	hypothetical protein
3030453	3031784	+	1332		PA14_34100	YP_790880.1	hypothetical protein
3031802	3032560	+	759		PA14_34110	YP_790881.1	conserved hypothetical protein
3032557	3036372	+	3816		PA14_34130	YP_790882.1	conserved hypothetical protein
3036369	3037469	+	1101		PA14_34140	YP_790883.1	conserved hypothetical protein
3037579	3038664	+	1086	sfnR	PA14_34150	YP_790884.1	putative sigma54-dependent transcriptional regulator
3038777	3039166	+	390		PA14_34170	YP_790885.1	hypothetical protein
3039326	3039886	+	561	msuE	PA14_34180	YP_790886.1	NADH-dependent FMN reductase
3039896	3041041	+	1146	msuD	PA14_34190	YP_790887.1	FMNH2-dependent methanesulfonate sulfonatase
3041071	3042255	+	1185	msuC	PA14_34200	YP_790888.1	putative FMNH2-dependent monooxygenase
3042252	3043382	+	1131	sfnR	PA14_34210	YP_790889.1	putative transcriptional regulator
3043554	3044708	+	1155		PA14_34230	YP_790890.1	putative ATPase
3044774	3045901	-	1128		PA14_34250	YP_790891.1	putative glycerophosphoryl diester phosphodiesterase
3046079	3046732	-	654	metI-1	PA14_34260	YP_790892.1	putative permease of ABC transporter
3046716	3047825	-	1110	metN-1	PA14_34270	YP_790893.1	putative ATP-binding component of ABC transporter
3047822	3048616	-	795	metQ-l	PA14_34280	YP_790894.1	putative ABC transporter, periplasmic binding protein
3048648	3050036	-	1389		PA14_34290	YP_790895.1	putative monooxygenase, DszA family
3050054	3051271	-	1218		PA14_34300	YP_790896.1	putative monooxygenase, DszC family
3051282	3052517	-	1236		PA14_34320	YP_790897.1	putative monooxygenase, DszC family
3052936	3054171	+	1236		PA14_34330	YP_790898.1	putative transmembrane protein
3054202	3055134	-	933	mtlZ	PA14_34340	YP_790899.1	fructokinase
3055176	3056684	-	1509	mtlY	PA14_34350	YP_790900.1	xylulose kinase
3056681	3058156	-	1476	mtlD	PA14_34360	YP_790901.1	mannitol dehydrogenase
3058179	3059291	-	1113	mtlk	PA14_34370	YP_790902.1	putative ATP-binding component of ABC maltose/mannitol transporter
3059331	3060164	-	834	mtlG	PA14_34390	YP_790903.1	putative binding-protein-dependent maltose/mannitol transport protein
3060175	3061107	-	933	mtlF	PA14_34410	YP_790904.1	putative binding-protein-dependent maltose/mannitol transport protein
3061183	3062493	-	1311	mtlE	PA14_34420	YP_790905.1	putative binding protein component of ABC maltose/mannitol transporter
3062651	3063556	-	906	mtlR	PA14_34440	YP_790906.1	transcriptional regulator MtlR
3063779	3064684	-	906		PA14_34450	YP_790907.1	putative transcriptional regulator, AraC family
3064789	3065349	+	561		PA14_34460	YP_790908.1	putative alkylhydroperoxidase
3065399	3066466	+	1068		PA14_34490	YP_790909.1	putative acyl-CoA dehydrogenase
3066463	3067299	+	837		PA14_34500	YP_790910.1	putative ATP-binding component of ABC transporter
3067265	3068464	+	1200	srpL	PA14_34510	YP_790911.1	putative sulfonate ABC transporter, periplasmic sulfonate-binding protein
3068461	3069225	+	765	srpM	PA14_34520	YP_790912.1	putative sulfonate ABC transporter, permease protein
3069451	3070860	+	1410		PA14_34540	YP_790913.1	putative xenobiotic compound monooxygenase, DszA family
3070920	3072155	-	1236		PA14_34550	YP_790914.1	putative flavin reductase dependent enzyme
3072186	3073445	-	1260		PA14_34580	YP_790915.1	putative flavin reductase dependent enzyme
3073663	3075288	-	1626	gapB	PA14_34600	YP_790916.1	putative glyceraldehyde-3-phosphate dehydrogenase
3075453	3075596	-	144		PA14_34610	YP_790917.1	hypothetical protein
3075622	3076974	-	1353	gnuT	PA14_34630	YP_790918.1	gluconate permease
3077071	3077592	-	522	gntK	PA14_34640	YP_790919.1	gluconokinase
3077787	3078818	+	1032	gntR	PA14_34660	YP_790920.1	transcriptional regulator GntR
3079172	3079537	-	366		PA14_34670	YP_790921.1	putative enzyme of the cupin superfamily
3079570	3080868	-	1299		PA14_34680	YP_790922.1	putative amino acid oxidase
3080972	3081865	-	894		PA14_34690	YP_790923.1	putative transcriptional regulator, LysR family
3081983	3083158	+	1176		PA14_34700	YP_790924.1	putative beta lactamase
3083158	3084411	+	1254		PA14_34710	YP_790925.1	putative major facilitator family transporter
3084472	3085272	-	801		PA14_34720	YP_790926.1	hypothetical protein
3085289	3085870	-	582		PA14_34730	YP_790927.1	putative transcriptional regulator, XRE family
3085925	3086083	-	159		PA14_34740	YP_790928.1	hypothetical protein
3086373	3087260	+	888	tauD	PA14_34750	YP_790929.1	putative taurine catabolism dioxygenase
3087301	3088323	+	1023		PA14_34770	YP_790930.1	putative ABC transporter, periplasmic binding protein
3088331	3089179	+	849		PA14_34780	YP_790931.1	putative ABC transporter ATP-binding component
3089196	3090062	+	867		PA14_34790	YP_790932.1	putative permease of ABC transporter
3090172	3090789	+	618		PA14_34800	YP_790933.1	putative transporter, LysE family
3090885	3094634	+	3750	mxaA	PA14_34810	YP_790934.1	putative non-ribosomal peptide synthetase
3094663	3095751	+	1089		PA14_34820	YP_790935.1	putative regulatory protein
3095748	3096767	+	1020		PA14_34830	YP_790936.1	putative regulatory protein
3096787	3103164	+	6378		PA14_34840	YP_790937.1	putative non-ribosomal peptide synthetase
3103232	3103774	+	543		PA14_34850	YP_790938.1	putative tRNA synthase
3103993	3105444	+	1452	chiC	PA14_34870	YP_790939.1	chitinase
3105621	3106370	+	750		PA14_34880	YP_790940.1	putative transcriptional regulator, GntR family
3106367	3108091	+	1725		PA14_34900	YP_790941.1	puccinate dehydrogenase
3108177	3108422	+	246		PA14_34920	YP_790942.1	putative ferredoxin
3108760	3109725	+	966		PA14_34930	YP_790943.1	putative phycobiliprotein
3109722	3110003	+	282		PA14_34940	YP_790944.1	conserved hypothetical protein
3110344	3111702	+	1359	opbA	PA14_34960	YP_790945.1	probable glucose-sensitive porin
3111856	3114267	+	2412	gcd	PA14_34970	YP_790946.1	glucose dehydrogenase
3114399	3116519	+	2121		PA14_34990	YP_790947.1	putative TonB-dependent receptor
3116640	3116927	+	288		PA14_35000	YP_790948.1	conserved hypothetical protein
3116940	3117575	-	636		PA14_35010	YP_790949.1	hypothetical protein
3117562	3119106	-	1545		PA14_35020	YP_790950.1	hypothetical protein
3119107	3119769	-	663		PA14_35030	YP_790951.1	hypothetical protein
3119766	3120437	-	672		PA14_35040	YP_790952.1	hypothetical protein
3120434	3121891	-	1458		PA14_35050	YP_790953.1	putative protease
3121898	3122326	-	429		PA14_35060	YP_790954.1	conserved hypothetical protein
3122614	3123468	+	855		PA14_35070	YP_790955.1	putative transcriptional regulator, AraC family
3123481	3124173	-	693	arsH	PA14_35080	YP_790956.1	putative arsenical resistance protein
3124185	3124655	-	471	arsC	PA14_35100	YP_790957.1	arsenate reductase
3124687	3125970	-	1284	arsB	PA14_35110	YP_790958.1	arsenical pump membrane protein
3125984	3126334	-	351	arsR	PA14_35130	YP_790959.1	arsenic resistance transcriptional regulator
3126413	3127303	-	891		PA14_35140	YP_790960.1	putative transcriptional regulator, AraC family
3127512	3128573	+	1062		PA14_35150	YP_790961.1	putative Zn-dependent alcohol dehydrogenase
3128598	3128975	-	378		PA14_35160	YP_790962.1	hypothetical protein
3129053	3129523	+	471	soxR	PA14_35170	YP_790963.1	putative redox-sensing activator of soxS
3129531	3131228	-	1698	pbpC	PA14_35190	YP_790964.1	penicillin-binding protein 3A
3131350	3131865	-	516		PA14_35200	YP_790965.1	putative acetyltransferase
3131873	3132463	-	591		PA14_35210	YP_790966.1	putative transcriptional regulator, TetR family
3132610	3133815	+	1206		PA14_35230	YP_790967.1	putative efflux protein
3133779	3134849	-	1071		PA14_35240	YP_790968.1	conserved hypothetical protein
3134936	3135832	+	897		PA14_35250	YP_790969.1	putative transcriptional regulator, LysR family
3135932	3137251	-	1320		PA14_35270	YP_790970.1	putative cytochrome c precursor
3137263	3139038	-	1776	gnd	PA14_35290	YP_790971.1	gluconate dehydrogenase
3139041	3139757	-	717		PA14_35300	YP_790972.1	conserved hypothetical protein
3139925	3140911	-	987	kguD	PA14_35320	YP_790973.1	2-ketogluconate 6-phosphate reductase
3140930	3142237	-	1308	kguT	PA14_35330	YP_790974.1	putative 2-ketogluconate transporter
3142300	3143250	-	951	kguK	PA14_35340	YP_790975.1	putative 2-ketogluconate kinase
3143243	3144025	-	783	kguE	PA14_35360	YP_790976.1	putative putative epimerase
3144097	3145119	-	1023	ptxS	PA14_35370	YP_790977.1	transcriptional regulator PtxS
3145681	3146619	+	939	ptxR	PA14_35380	YP_790978.1	transcriptional regulator PtxR
3146722	3147369	-	648	pvcD	PA14_35390	YP_790979.1	pyoverdine biosynthesis protein PvcD
3147362	3148864	-	1503	pvcC	PA14_35400	YP_790980.1	pyoverdine biosynthesis protein PvcC
3148916	3149791	-	876	pvcB	PA14_35420	YP_790981.1	pyoverdine biosynthesis protein PvcB
3149809	3150795	-	987	pvcA	PA14_35430	YP_790982.1	pyoverdine biosynthesis protein PvcA
3151011	3151997	-	987	ansA	PA14_35440	YP_790983.1	L-asparaginase I
3152097	3153542	-	1446		PA14_35460	YP_790984.1	putative sodium/alanine symporter
3153711	3154529	+	819		PA14_35470	YP_790985.1	hypothetical protein
3154662	3156056	-	1395	lpdV	PA14_35490	YP_790986.1	lipoamide dehydrogenase-Val
3156060	3157346	-	1287	bkdB	PA14_35500	YP_790987.1	lipoamide acyltransferase component of branched-chain alpha-keto acid dehydrogenase complex E2
3157347	3158399	-	1053	bkdA2	PA14_35520	YP_790988.1	2-oxoisovalerate dehydrogenase, beta subunit'
3158396	3159628	-	1233	bkdA1	PA14_35530	YP_790989.1	2-oxoisovalerate dehydrogenase (alpha subunit)
3159938	3160399	+	462	bkdR	PA14_35540	YP_790990.1	transcriptional regulator BkdR
3160432	3160737	-	306	pslO	PA14_35550	YP_790991.1	hypothetical protein
3160765	3161766	-	1002	pslN	PA14_35570	YP_790992.1	putative DNA topoisomerase
3161822	3163555	-	1734	pslM	PA14_35590	YP_790993.1	possible succinate dehydrogenase, flavoprotein subunit
3163743	3164810	-	1068	pslL	PA14_35600	YP_790994.1	possible acetyltransferase
3164893	3166302	-	1410	pslK	PA14_35620	YP_790995.1	hypothetical protein
3166304	3167740	-	1437	pslJ	PA14_35630	YP_790996.1	conserved hypothetical protein
3167743	3168846	-	1104	pslI	PA14_35640	YP_790997.1	putative glycosyltransferase
3168837	3170045	-	1209	pslH	PA14_35650	YP_790998.1	possible glycosyltransferase
3170054	3171382	-	1329	pslG	PA14_35670	YP_790999.1	putative glycosyl hydrolase
3171372	3172559	-	1188	pslF	PA14_35680	YP_791000.1	possible glycosyl transferase
3172559	3174547	-	1989	pslE	PA14_35690	YP_791001.1	hypothetical protein
3174603	3175307	+	705		PA14_35700	YP_791002.1	hypothetical protein
3175803	3176147	-	345		PA14_35710	YP_791003.1	hypothetical protein
3176214	3176615	-	402		PA14_35720	YP_791004.1	hypothetical protein
3176984	3177358	-	375		PA14_35730	YP_791005.1	hypothetical protein
3177507	3180521	+	3015	tpnA	PA14_35740	YP_791006.1	putative transposase
3180518	3180880	+	363	tpnC	PA14_35750	YP_791007.1	putative tpnA repressor protein
3181060	3181524	-	465		PA14_35760	YP_791008.1	hypothetical protein
3181532	3182437	-	906		PA14_35770	YP_791009.1	hypothetical protein
3182434	3183162	-	729		PA14_35780	YP_791010.1	hypothetical protein
3183178	3184587	-	1410		PA14_35790	YP_791011.1	Putative homospermidine synthase
3184999	3186315	-	1317		PA14_35800	YP_791012.1	conserved hypothetical protein
3186337	3187047	-	711		PA14_35810	YP_791013.1	conserved hypothetical protein
3187110	3188081	-	972	tnpS	PA14_35820	YP_791014.1	Cointegrate resolution protein S
3188265	3189263	+	999	tnpT	PA14_35830	YP_791015.1	Cointegrate resolution protein T
3189302	3189946	+	645		PA14_35840	YP_791016.1	conserved hypothetical protein
3189927	3190406	+	480		PA14_35850	YP_791017.1	conserved hypothetical protein
3190988	3192292	+	1305		PA14_35860	YP_791018.1	Probable amino acid permease
3192356	3193795	+	1440		PA14_35880	YP_791019.2	Probable aldehyde dehydrogenase
3193841	3195094	+	1254		PA14_35890	YP_791020.1	Putative aminotransferase
3195183	3196103	+	921		PA14_35900	YP_791021.1	Putative dehydrogenase
3196396	3198054	-	1659		PA14_35920	YP_791022.1	Predicted symporter
3198051	3198149	-	99		PA14_35930	YP_791023.1	hypothetical protein
3198432	3200078	-	1647		PA14_35940	YP_791024.1	Putative Acyl-CoA synthetase
3200165	3200932	-	768		PA14_35950	YP_791025.1	Putative Dehydrogenase
3200932	3202104	-	1173		PA14_35970	YP_791026.1	Probable Acyl-CoA dehydrogenase
3202155	3202511	-	357		PA14_35980	YP_791027.1	putative acyl-CoA dehydrogenase
3202508	3203704	-	1197		PA14_35990	YP_791028.1	FadE36, possible aminoglycoside phosphotransferase
3204291	3205712	+	1422	prpR	PA14_36000	YP_791029.1	Probable propionate catabolism operon regulator
3205778	3206281	-	504		PA14_36010	YP_791030.1	hypothetical protein
3206340	3208643	-	2304		PA14_36020	YP_791031.1	paraquat-inducible protein B
3208636	3209256	-	621		PA14_36030	YP_791032.1	paraquat-inducible protein A
3209914	3211497	-	1584		PA14_36050	YP_791033.1	Probable NAD-dependent aldehyde dehydrogenase
3211626	3212621	-	996		PA14_36060	YP_791034.1	conserved hypothetical protein
3212649	3213824	-	1176		PA14_36070	YP_791035.1	putative enzyme
3213855	3215177	-	1323	yfaV	PA14_36080	YP_791036.1	putative MFS transporter
3215363	3216613	-	1251	opdG	PA14_36090	YP_791037.1	putative porin
3216786	3217799	-	1014		PA14_36100	YP_791038.1	putative pyridoxal phosphate biosynthesis protein
3217796	3218755	-	960		PA14_36110	YP_791039.1	putative hydrolase
3218748	3220073	-	1326		PA14_36120	YP_791040.1	putative MFS transporter
3220256	3221353	+	1098		PA14_36130	YP_791041.1	conserved hypothetical protein
3221381	3221911	+	531		PA14_36150	YP_791042.1	conserved hypothetical protein
3221908	3223428	+	1521		PA14_36170	YP_791043.1	putative integral membrane protein
3223496	3224443	+	948		PA14_36180	YP_791044.1	putative transcriptional regulator, LysR family
3224525	3225001	+	477		PA14_36190	YP_791045.1	hypothetical protein
3225300	3226106	+	807		PA14_36200	YP_791046.1	putative binding protein component of ABC transporter
3226187	3226903	+	717	gltJ	PA14_36220	YP_791047.1	putative amino acid permease
3226905	3227582	+	678	glnP	PA14_36230	YP_791048.1	putative amino acid transport system permease
3227598	3228482	-	885		PA14_36250	YP_791049.1	hypothetical protein
3228608	3230203	-	1596		PA14_36260	YP_791050.1	putative signal transduction protein
3230292	3231167	-	876		PA14_36270	YP_791051.1	putative 3-hydroxyisobutyrate dehydrogenase
3231173	3231517	-	345		PA14_36280	YP_791052.1	putative antibiotic biosynthesis monooxygenase
3231514	3232551	-	1038	yncB	PA14_36290	YP_791053.1	putative NADP-dependent oxidoreductase
3232682	3233266	-	585		PA14_36300	YP_791054.1	putative transcriptional regulator, TetR family
3233419	3234672	-	1254	hcnC	PA14_36310	YP_791055.1	hydrogen cyanide synthase HcnC
3234675	3236069	-	1395	hcnB	PA14_36320	YP_791056.1	hydrogen cyanide synthase HcnB
3236066	3236380	-	315	hcnA	PA14_36330	YP_791057.1	hydrogen cyanide synthase HcnA
3236744	3237988	+	1245	exoY	PA14_36345	YP_791058.1	adenylate cyclase ExoY
3237985	3238539	-	555		PA14_36350	YP_791059.1	conserved hypothetical protein
3238696	3239118	-	423		PA14_36360	YP_791060.1	putative small intergral membrane protein
3239146	3240360	-	1215		PA14_36370	YP_791061.1	putative ligase
3240498	3241922	+	1425		PA14_36375	YP_791062.1	hypothetical protein
3241906	3242856	+	951		PA14_36390	YP_791063.1	putative methylase
3242840	3243160	-	321		PA14_36400	YP_791064.1	hypothetical protein
3243223	3243831	+	609		PA14_36410	YP_791065.1	conserved hypothetical protein
3243835	3245934	-	2100		PA14_36420	YP_791066.1	putative histidine kinase
3246017	3246607	+	591		PA14_36450	YP_791067.1	conserved hypothetical protein
3246620	3246967	+	348		PA14_36460	YP_791068.1	hypothetical protein
3247252	3247560	+	309		PA14_36470	YP_791069.1	hypothetical protein
3247591	3247812	-	222		PA14_36480	YP_791070.1	hypothetical protein
3247868	3248218	-	351		PA14_36490	YP_791071.1	hypothetical protein
3248245	3249321	-	1077		PA14_36500	YP_791072.1	putative cellulase
3249325	3249795	-	471		PA14_36520	YP_791073.1	conserved hypothetical protein
3249997	3250449	-	453		PA14_36530	YP_791074.1	conserved hypothetical protein
3250575	3251351	-	777		PA14_36540	YP_791075.1	putative hydrolase
3251348	3252445	-	1098		PA14_36550	YP_791076.1	conserved hypothetical protein
3252774	3253139	-	366		PA14_36560	YP_791077.1	hypothetical protein
3253507	3255048	+	1542	glgA	PA14_36570	YP_791078.1	glycogen synthase
3255048	3256799	+	1752	glgB	PA14_36580	YP_791079.1	putative glycosyl hydrolase
3256792	3258846	+	2055	malQ	PA14_36590	YP_791080.1	putative 4-alpha-glucanotransferase
3258839	3261619	+	2781		PA14_36605	YP_791081.1	probable glycosyl hydrolase
3261616	3261921	+	306		PA14_36620	YP_791082.1	conserved hypothetical protein
3261934	3264084	+	2151	glgX	PA14_36630	YP_791083.1	putative glycosyl hydrolase
3264184	3264600	+	417		PA14_36650	YP_791084.1	conserved hypothetical protein
3264667	3265914	+	1248		PA14_36660	YP_791085.1	putative Zn-dependent alcohol dehydrogenase
3265918	3266856	+	939		PA14_36670	YP_791086.1	conserved hypothetical protein
3266853	3267590	+	738		PA14_36680	YP_791087.1	putative metal-dependent hydrolase
3267587	3268792	+	1206	ybhO	PA14_36690	YP_791088.1	putative phospholipase
3268789	3269784	+	996		PA14_36700	YP_791089.1	putative membrane protein
3269786	3271984	-	2199	glgB	PA14_36710	YP_791090.1	1,4-alpha-glucan branching enzyme
3271981	3275283	-	3303		PA14_36730	YP_791091.1	putative trehalose synthase
3275294	3277288	-	1995		PA14_36740	YP_791092.1	putative alpha-amylase family protein
3277432	3278313	-	882		PA14_36760	YP_791093.1	putative KU domain protein
3278336	3278578	-	243		PA14_36770	YP_791094.1	hypothetical protein
3278592	3279083	-	492		PA14_36780	YP_791095.1	putative Mg(2+) transporter
3279080	3279214	-	135		PA14_36790	YP_791096.1	hypothetical protein
3279311	3281440	-	2130	katE	PA14_36810	YP_791097.1	catalase HPII
3281521	3281688	-	168		PA14_36820	YP_791098.1	conserved hypothetical protein
3282187	3282585	+	399		PA14_36830	YP_791099.1	hypothetical protein
3282592	3285030	-	2439	glgP	PA14_36840	YP_791100.1	glycogen phosphorylase
3285083	3285370	-	288		PA14_36850	YP_791101.1	hypothetical protein
3285614	3285802	+	189		PA14_36860	YP_791102.1	hypothetical protein
3285822	3286682	-	861		PA14_36870	YP_791103.1	putative short-chain dehydrogenase
3286708	3287226	-	519		PA14_36880	YP_791104.1	putative ompetence-damaged protein
3287237	3287476	-	240		PA14_36890	YP_791105.1	putative metallothionein
3287496	3287711	-	216		PA14_36900	YP_791106.1	conserved hypothetical protein
3287787	3290309	-	2523		PA14_36910	YP_791107.1	putative ATP-dependent DNA ligase
3290327	3290863	-	537		PA14_36920	YP_791108.1	putative histidine kinase
3290965	3291489	+	525		PA14_36930	YP_791109.1	hypothetical protein
3291515	3291964	+	450		PA14_36940	YP_791110.1	putative membrane protein
3291942	3293306	-	1365		PA14_36960	YP_791111.1	putative Na+/H+ antiporter
3293335	3293907	-	573		PA14_36980	YP_791112.1	putative outer membrane protein
3294000	3294857	-	858		PA14_36990	YP_791113.1	putative EAL domain protein
3294854	3295567	-	714	cupA5	PA14_37000	YP_791114.1	chaperone CupA5
3295557	3296918	-	1362	cupA4	PA14_37010	YP_791115.1	fimbrial subunit CupA4
3296915	3299533	-	2619	cupA3	PA14_37030	YP_791116.1	usher
3299517	3300263	-	747	cupA2	PA14_37040	YP_791117.1	chaperone CupA2
3300351	3300902	-	552	cupA1	PA14_37060	YP_791118.1	fimbrial subunit CupA1
3301756	3302982	+	1227		PA14_37070	YP_791119.1	putative phosphoadenosine phosphosulfate sulfotransferase
3303409	3304044	+	636		PA14_37080	YP_791120.1	putative transcriptional regulator
3304080	3305528	-	1449	gbsA	PA14_37090	YP_791121.1	putative aldehyde dehydrogenase
3305550	3307187	-	1638		PA14_37100	YP_791122.1	putative dehydrogenase
3307292	3308224	-	933		PA14_37120	YP_791123.1	putative transcriptional regulator, LysR family
3308261	3309397	-	1137		PA14_37130	YP_791124.1	hypothetical protein
3309523	3310428	+	906		PA14_37140	YP_791125.1	putative transcriptional regulator, LysR family
3310576	3311004	+	429		PA14_37150	YP_791126.1	conserved hypothetical protein
3311021	3312133	+	1113		PA14_37170	YP_791127.1	conserved hypothetical protein
3312668	3313744	-	1077	ada	PA14_37190	YP_791128.1	O6-methylguanine-DNA methyltransferase
3313936	3314919	+	984		PA14_37200	YP_791129.1	conserved hypothetical protein
3314904	3315701	-	798		PA14_37210	YP_791130.1	conserved hypothetical protein
3315808	3316761	-	954		PA14_37220	YP_791131.1	putative LysR-family transcriptional regulator
3317016	3318287	+	1272		PA14_37250	YP_791132.1	putative major facilitator family transporter
3318312	3319541	+	1230	opdO	PA14_37260	YP_791133.1	putative outer membrane porin
3319574	3320317	+	744		PA14_37270	YP_791134.1	putative lactam utilization protein
3320314	3321027	+	714		PA14_37290	YP_791135.1	putative allophanate hydrolase subunit 1
3321024	3321965	+	942		PA14_37310	YP_791136.1	putative allophanate hydrolase subunit 2
3322033	3322509	+	477		PA14_37320	YP_791137.1	putative outer membrane protein
3322528	3324300	-	1773		PA14_37340	YP_791138.1	glyoxylate carboligase
3324471	3324869	+	399		PA14_37350	YP_791139.1	conserved hypothetical protein
3325268	3326026	-	759		PA14_37360	YP_791140.1	putative short-chain dehydrogenase
3326011	3326940	-	930		PA14_37370	YP_791141.1	putative esterase
3326951	3328426	-	1476		PA14_37380	YP_791142.1	putative flavin-binding monooxygenase
3328573	3329607	+	1035		PA14_37400	YP_791143.1	putative transcriptional regulator, AraC family
3329756	3330601	+	846		PA14_37410	YP_791144.1	hypothetical protein
3330603	3331559	-	957		PA14_37420	YP_791145.1	putative transmembrane sensor protein
3331556	3332065	-	510		PA14_37430	YP_791146.1	putative sigma-70 factor, ECF subfamily
3332168	3333364	-	1197		PA14_37440	YP_791147.1	putative MFS transporter
3333351	3334634	-	1284		PA14_37460	YP_791148.1	putative permease
3334631	3335710	-	1080		PA14_37470	YP_791149.1	putative flavin-dependent oxidoreductase
3335723	3338374	-	2652		PA14_37490	YP_791150.1	putative TonB-dependent receptor
3338466	3339314	-	849		PA14_37510	YP_791151.1	conserved hypothetical protein
3339298	3339954	-	657		PA14_37520	YP_791152.1	hypothetical protein
3339951	3340853	-	903		PA14_37530	YP_791153.1	putative hydrolase
3340864	3341373	-	510		PA14_37550	YP_791154.1	putative ring-hydroxylating dioxygenase small subunit
3341401	3343233	-	1833	asnB	PA14_37560	YP_791155.1	asparagine synthetase, glutamine-hydrolysing
3343321	3344595	-	1275		PA14_37570	YP_791156.1	ring-hydroxylating dioxygenase, large terminal subunit
3344797	3345273	-	477	lrp	PA14_37580	YP_791157.1	putative leucine-responsive regulatory protein
3345406	3346047	+	642	kynB	PA14_37590	YP_791158.1	kynurenine formamidase, KynB
3346051	3347301	+	1251		PA14_37610	YP_791159.1	putative kynureninase
3347457	3348863	+	1407		PA14_37630	YP_791160.1	putative amino acid permease
3349149	3351023	+	1875		PA14_37640	YP_791161.1	conserved hypothetical protein
3351063	3352967	+	1905		PA14_37650	YP_791162.1	conserved hypothetical protein
3353004	3353906	-	903		PA14_37660	YP_791163.1	LysR-type transcriptional regulator
3354363	3354629	+	267		PA14_37670	YP_791164.1	hypothetical protein
3354806	3356473	+	1668		PA14_37680	YP_791165.1	conserved hypothetical protein
3356866	3359460	-	2595		PA14_37690	YP_791166.1	putative sensory box protein
3359632	3361740	-	2109	fusA2	PA14_37710	YP_791167.1	translation elongation factor G
3362016	3364658	+	2643		PA14_37730	YP_791168.1	putative TonB dependent receptor
3364838	3366562	+	1725		PA14_37745	YP_791169.1	probable carbamoyl transferase
3366606	3367769	+	1164		PA14_37760	YP_791170.1	putative MFS transporter
3367771	3368439	+	669		PA14_37770	YP_791171.1	putative hydrolase
3368436	3369074	+	639		PA14_37780	YP_791172.1	conserved hypothetical protein
3369223	3371043	+	1821	pcoA	PA14_37790	YP_791173.1	copper resistance protein A precursor
3371040	3372095	+	1056	pcoB	PA14_37810	YP_791174.1	copper resistance protein B precursor
3372115	3373338	-	1224		PA14_37820	YP_791175.1	conserved hypothetical protein
3373541	3374722	-	1182	iscS	PA14_37830	YP_791176.1	putative pyridoxal-phosphate dependent enzyme
3374868	3376478	-	1611		PA14_37840	YP_791177.1	putative ATP-binding component of ABC transporter
3376480	3377496	-	1017	yejE	PA14_37850	YP_791178.1	putative permease of ABC transporter
3377498	3378571	-	1074		PA14_37870	YP_791179.1	putative peptide ABC transporter, permease protein
3378573	3380381	-	1809		PA14_37880	YP_791180.1	putative binding protein component of ABC transporter
3380385	3382925	-	2541		PA14_37900	YP_791181.1	putative TonB-dependent receptor
3383604	3384506	-	903		PA14_37910	YP_791182.1	putative transcriptional regulator, LysR family
3384617	3386032	+	1416		PA14_37915	YP_791183.1	probable major facilitator superfamily (MFS) transporter
3386039	3386926	-	888	cynR	PA14_37940	YP_791184.1	cyn operon transcriptional activator
3387041	3387703	+	663	cynT	PA14_37950	YP_791185.1	carbonate dehydratase
3387743	3388213	+	471	cynS	PA14_37965	YP_791186.1	cyanate lyase
3388251	3389204	-	954		PA14_37980	YP_791187.1	putative Fe2+-dicitrate sensor, membrane component
3389201	3389707	-	507		PA14_37990	YP_791188.1	putative sigma-70 factor, ECF subfamily
3390035	3390499	+	465		PA14_38000	YP_791189.1	conserved hypothetical protein
3390598	3392031	+	1434		PA14_38010	YP_791190.1	conserved hypothetical protein
3392089	3392496	-	408		PA14_38020	YP_791191.1	putative ntibiotic biosynthesis monooxygenase
3392910	3393899	+	990		PA14_38040	YP_791192.1	putative transcriptional regulator, AraC family
3394935	3395342	+	408		PA14_38050	YP_791193.1	conserved hypothetical protein
3395401	3395661	+	261		PA14_38060	YP_791194.1	conserved hypothetical protein
3395836	3397710	+	1875		PA14_38080	YP_791195.1	putative cysteine proteases
3397868	3398770	-	903		PA14_38090	YP_791196.1	putative pseudouridylate synthase
3398891	3400120	-	1230	ygjU	PA14_38110	YP_791197.1	putative transporter, sodium-dicarboxylate symporte
3400608	3401978	-	1371	ycjJ	PA14_38130	YP_791198.1	putative lysine-specific permease
3402135	3403511	-	1377		PA14_38140	YP_791199.1	putative glutamine synthetase
3404017	3404775	+	759	azlC	PA14_38160	YP_791200.1	putative branched-chain amino acid transport protein AzlC
3404760	3405074	+	315		PA14_38170	YP_791201.1	putative membrane protein
3405199	3406659	-	1461		PA14_38180	YP_791202.1	hypothetical protein
3406799	3407320	-	522		PA14_38190	YP_791203.1	hypothetical protein
3408055	3409713	+	1659	ilvG	PA14_38200	YP_791204.1	putative phosphonopyruvate decarboxylase
3409721	3410395	-	675		PA14_38210	YP_791205.1	putative methylase
3410395	3411303	-	909		PA14_38220	YP_791206.1	putative siderophore-interacting protein
3411438	3412862	-	1425	yjiR	PA14_38250	YP_791207.1	putative transcriptional regulator, GntR
3413042	3413296	+	255		PA14_38260	YP_791208.1	hypothetical protein
3413293	3413550	+	258		PA14_38270	YP_791209.1	hypothetical protein
3413625	3413924	-	300		PA14_38290	YP_791210.1	conserved hypothetical protein
3413948	3414421	-	474	grp	PA14_38300	YP_791211.1	putative glutamate uptake regulatory protein
3414554	3414946	+	393		PA14_38310	YP_791212.1	conserved hypothetical protein
3415099	3416100	+	1002	yfeH	PA14_38320	YP_791213.1	putative transporter, bile acid/Na+ symporter family
3416155	3417510	-	1356	gor	PA14_38330	YP_791214.1	glutathione reductase
3417655	3418077	+	423		PA14_38340	YP_791215.1	putative ring-cleaving dioxygenase
3418259	3419098	-	840	galU	PA14_38350	YP_791216.1	UTP-glucose-1-phosphate uridylyltransferase
3419146	3420507	-	1362	ugd	PA14_38360	YP_791217.1	putative UDP-glucose 6-dehydrogenas
3420659	3420883	+	225		PA14_38370	YP_791218.1	conserved hypothetical protein
3420889	3421521	-	633	amrR	PA14_38380	YP_791219.1	putative transcriptional regulator
3421686	3422876	+	1191		PA14_38395	YP_791220.1	Resistance-Nodulation-Cell Division (RND) multidrug efflux membrane fusion protein precursor
3422892	3426029	+	3138	amrB	PA14_38410	YP_791221.1	RND multidrug efflux transporter
3426271	3427200	-	930		PA14_38420	YP_791222.1	conserved hypothetical protein
3427393	3427797	+	405	gnyR	PA14_38430	YP_791223.1	Regulatory gene of gnyRDBHAL cluster, GnyR
3427846	3429009	+	1164	gnyD	PA14_38440	YP_791224.1	Citronelloyl-CoA dehydrogenase, GnyD
3429132	3430739	+	1608	gnyB	PA14_38460	YP_791225.1	acyl-CoA carboxyltransferase beta chain
3430753	3431550	+	798	gnyH	PA14_38470	YP_791226.1	putative enoyl-CoA hydratase
3431547	3433514	+	1968	gnyA	PA14_38480	YP_791227.1	alpha subunit of geranoyl-CoA carboxylase, GnyA
3433535	3434437	+	903	gnyL	PA14_38490	YP_791228.1	3-hydroxy-gamma-carboxygeranoyl-CoA lyase, GnyL
3434505	3435308	-	804		PA14_38500	YP_791229.1	putative transcriptional regulator, IclR family
3435469	3436767	+	1299	hmgA	PA14_38510	YP_791230.1	homogentisate 1,2-dioxygenase
3436772	3438070	+	1299	fahA	PA14_38530	YP_791231.1	fumarylacetoacetase
3438067	3438705	+	639	maiA	PA14_38550	YP_791232.1	maleylacetoacetate isomerase
3438790	3440142	+	1353	pcaK	PA14_38560	YP_791233.1	putative MFS transporter
3440271	3441641	+	1371		PA14_38570	YP_791234.1	putative sigma-54 dependent transcriptional regulator
3441918	3443309	+	1392		PA14_38580	YP_791235.1	putative H+/gluconate symporter
3443343	3444113	+	771	bdhA	PA14_38590	YP_791236.1	3-hydroxybutyrate dehydrogenase
3444304	3445728	-	1425		PA14_38610	YP_791237.1	putative short-chain fatty acid transporter
3445941	3447122	-	1182	atoB	PA14_38630	YP_791238.1	acetyl-CoA acetyltransferase
3447272	3447928	-	657	scoB	PA14_38640	YP_791239.1	putative CoA transferase, subunit B
3447963	3448661	-	699	scoA	PA14_38660	YP_791240.1	putative CoA transferase, subunit A
3448793	3449713	+	921		PA14_38680	YP_791241.1	putative transcriptional regulator, LysR family
3449781	3451736	+	1956	acsA	PA14_38690	YP_791242.1	putative AMP-(fatty) acid ligase
3451794	3452072	+	279	ppiC1	PA14_38700	YP_791243.1	peptidyl-prolyl cis-trans isomerase C1
3452091	3452447	+	357		PA14_38710	YP_791244.1	conserved hypothetical protein
3452444	3453007	+	564		PA14_38720	YP_791245.1	conserved hypothetical protein
3453132	3454340	+	1209	yhhS	PA14_38730	YP_791246.1	putative MFS transporter
3454285	3456069	-	1785		PA14_38740	YP_791247.1	putative sensory box histidine kinase/response regulator
3456053	3457216	-	1164		PA14_38750	YP_791248.1	putative iron-containing alcohol dehydrogenase
3457302	3459128	-	1827		PA14_38770	YP_791249.1	putative dipeptidyl aminopeptidase
3459133	3460278	-	1146	pqqE	PA14_38780	YP_791250.1	pyrroloquinoline quinone biosynthesis protein E
3460250	3460528	-	279	pqqD	PA14_38790	YP_791251.1	pyrroloquinoline quinone biosynthesis protein D
3460525	3461277	-	753	pqqC	PA14_38800	YP_791252.1	pyrroloquinoline quinone biosynthesis protein C
3461287	3462201	-	915	pqqB	PA14_38820	YP_791253.1	pyrroloquinoline quinone biosynthesis protein B
3462254	3462325	-	72	pqqA	PA14_38825	YP_791254.1	pyrroloquinoline quinone biosynthesis protein A
3462683	3464203	-	1521	exaC	PA14_38840	YP_791255.1	NAD+ dependent acetaldehyde dehydrogenase
3464290	3464727	-	438	exaB	PA14_38850	YP_791256.1	cytochrome c550 precursor
3465040	3466911	+	1872	exaA	PA14_38860	YP_791257.1	PQQ-linked alcohol dehydrogenase
3466965	3467612	+	648		PA14_38880	YP_791258.1	conserved hypothetical protein
3467639	3468316	-	678	exaE	PA14_38900	YP_791259.1	putative wo-component response regulator
3468329	3468979	-	651	exaD	PA14_38910	YP_791260.1	putative sensor kinase
3468988	3469164	-	177		PA14_38920	YP_791261.1	hypothetical protein
3469644	3470309	+	666	glpR	PA14_38930	YP_791262.1	putative glycerol regulatory protein
3470319	3471182	+	864		PA14_38950	YP_791263.1	putative transmembrane protein
3471184	3473829	-	2646		PA14_38970	YP_791264.1	putative sensor histidine kinase protein
3473759	3474922	-	1164		PA14_38990	YP_791265.1	conserved hypothetical protein
3475025	3476224	-	1200		PA14_39000	YP_791266.1	conserved hypothetical protein
3476491	3478818	-	2328	pqqF	PA14_39010	YP_791267.1	pyrroloquinoline quinone biosynthesis protein F
3478895	3480598	-	1704		PA14_39020	YP_791268.1	putative membrane protein
3481126	3482439	+	1314	braZ	PA14_39050	YP_791269.1	branched-chain amino acid transport carrier
3482675	3482914	+	240		PA14_39060	YP_791270.1	putative lipoprotein
3482981	3483373	-	393		PA14_39070	YP_791271.1	conserved hypothetical protein
3483420	3483653	-	234		PA14_39080	YP_791272.1	hypothetical protein
3483838	3484338	+	501		PA14_39090	YP_791273.1	hypothetical protein
3484359	3484730	-	372		PA14_39100	YP_791274.1	putative 5-carboxymethyl-2-hydroxymuconate isomerase
3485025	3485360	-	336		PA14_39110	YP_791275.1	hypothetical protein
3485688	3487253	+	1566	ybiT	PA14_39130	YP_791276.1	putative ATP-binding component of ABC transporter
3487340	3487606	-	267		PA14_39140	YP_791277.1	hypothetical protein
3487713	3488321	-	609	acpD	PA14_39150	YP_791278.1	putative acyl carrier protein phosphodiesterase
3488469	3489404	+	936		PA14_39160	YP_791279.1	transcriptional regulator, LysR family
3489415	3489849	-	435		PA14_39180	YP_791280.1	putative membrane protein
3490204	3491037	-	834	bacA	PA14_39190	YP_791281.1	bacitracin resistance protein
3491319	3491894	+	576		PA14_39200	YP_791282.1	putative nicotinamide mononucleotide transporter
3491891	3492418	+	528	nadR	PA14_39210	YP_791283.1	putative ATPase/kinase
3492721	3493212	+	492		PA14_39220	YP_791284.1	conserved hypothetical protein
3493209	3493778	+	570		PA14_39230	YP_791285.1	conserved hypothetical protein
3493835	3494857	+	1023		PA14_39240	YP_791286.1	conserved hypothetical protein
3494919	3495599	+	681		PA14_39250	YP_791287.1	putative double-glycine peptidase
3495613	3496365	+	753		PA14_39260	YP_791288.1	conserved hypothetical protein
3496426	3497691	+	1266		PA14_39270	YP_791289.1	conserved hypothetical protein
3497825	3498751	-	927	rbsK	PA14_39280	YP_791290.1	ribokinase
3498805	3499818	-	1014	rbsR	PA14_39300	YP_791291.1	ribose operon repressor RbsR
3499822	3500820	-	999	rbsC	PA14_39320	YP_791292.1	ribose ABC transporter, permease protein
3500844	3502376	-	1533	rbsA	PA14_39330	YP_791293.1	ribose ABC transporter, ATP-binding protein
3502398	3503357	-	960	rbsB	PA14_39350	YP_791294.1	binding protein component precursor of ABC ribose transporter
3503576	3504904	-	1329		PA14_39360	YP_791295.1	putative sigma-54 dependent transcriptional regulator
3505040	3506527	-	1488		PA14_39390	YP_791296.1	ribosomal protein S6 modification enzyme
3506718	3507815	+	1098		PA14_39410	YP_791297.1	putative acetyltransferase
3507877	3508107	+	231		PA14_39420	YP_791298.1	hypothetical protein
3508418	3510313	+	1896		PA14_39440	YP_791299.1	hypothetical protein
3510492	3511631	+	1140		PA14_39460	YP_791300.1	conserved hypothetical protein
3512076	3512852	+	777		PA14_39470	YP_791301.1	hypothetical protein
3513093	3515246	+	2154		PA14_39480	YP_791302.1	conserved hypothetical protein
3516130	3516510	-	381		PA14_39500	YP_791303.1	conserved hypothetical protein
3517005	3519209	-	2205		PA14_39520	YP_791304.1	putative hydroxylase large subunit
3519206	3520195	-	990		PA14_39530	YP_791305.1	putative hydroxylase molybdopterin-containing subunit
3520192	3520704	-	513		PA14_39540	YP_791306.1	putative ferredoxin
3520874	3522169	-	1296		PA14_39560	YP_791307.1	putative chemotaxis transducer
3522478	3522774	+	297		PA14_39570	YP_791308.1	hypothetical protein
3522821	3523390	+	570	rimJ	PA14_39580	YP_791309.1	ribosomal protein alanine acetyltransferase
3523452	3525752	-	2301	metE	PA14_39590	YP_791310.1	5-methyltetrahydropteroyltriglutamate- homocysteine S-methyltransferase
3525885	3527735	-	1851		PA14_39610	YP_791311.1	conserved hypothetical protein
3528236	3528562	-	327		PA14_39620	YP_791312.1	conserved hypothetical protein
3528562	3529038	-	477		PA14_39630	YP_791313.1	conserved hypothetical protein
3529035	3532880	-	3846		PA14_39640	YP_791314.1	putative CobN/Magnesium chelatase
3532880	3534841	-	1962	cirA	PA14_39650	YP_791315.1	putative TonB-dependent receptor
3535009	3535818	+	810		PA14_39660	YP_791316.1	conserved hypothetical protein
3535826	3535948	-	123		PA14_39670	YP_791317.1	hypothetical protein
3535976	3538003	+	2028	nrdD	PA14_39690	YP_791318.1	putative ribonucleotide reductase
3538047	3538193	+	147		PA14_39700	YP_791319.1	conserved hypothetical protein
3538190	3538888	+	699	nrdG	PA14_39710	YP_791320.1	putative radical-activating enzyme
3539082	3540482	+	1401		PA14_39720	YP_791321.1	putative amino acid oxidase
3540495	3540842	+	348		PA14_39730	YP_791322.1	conserved hypothetical protein
3540887	3542119	+	1233		PA14_39750	YP_791323.1	putative amino acid permease
3542183	3543730	+	1548		PA14_39770	YP_791324.1	putative regulatory protein
3544298	3545524	+	1227	hvn	PA14_39780	YP_791325.1	putative halovibrin
3545631	3546311	+	681		PA14_39790	YP_791326.1	conserved hypothetical protein
3546403	3546909	+	507		PA14_39800	YP_791327.1	probable sigma-70 factor, ECF subfamily
3546906	3547856	+	951		PA14_39810	YP_791328.1	putative transmembrane sensor
3548064	3550478	+	2415	ufrA	PA14_39820	YP_791329.1	putative tonB-dependent receptor protein
3550519	3551670	+	1152		PA14_39830	YP_791330.1	putative membrane protein
3551857	3553068	+	1212		PA14_39850	YP_791331.1	putative MFS transporter
3553065	3554705	+	1641		PA14_39860	YP_791332.1	putative dienelactone hydrolase
3554748	3555284	+	537	apaH	PA14_39870	YP_791333.1	putative hydrolase
3555459	3556106	-	648	phzG2	PA14_39880	YP_791334.1	probable pyridoxamine 5'-phosphate oxidase
3556129	3556965	-	837	phzF2	PA14_39890	YP_791335.1	probable phenazine biosynthesis protein
3556979	3558862	-	1884	phzE2	PA14_39910	YP_791336.1	phenazine biosynthesis protein PhzE
3558859	3559482	-	624	phzD2	PA14_39925	YP_791337.1	phenazine biosynthesis protein PhzD
3559479	3560696	-	1218	phzC2	PA14_39945	YP_791338.1	phenazine biosynthesis protein PhzC
3560720	3561208	-	489	phzB2	PA14_39960	YP_791339.1	probable phenazine biosynthesis protein
3561244	3561732	-	489	phzA2	PA14_39970	YP_791340.1	probable phenazine biosynthesis protein
3562214	3562927	-	714	qscR	PA14_39980	YP_791341.1	probable transcriptional regulator
3563689	3564456	+	768		PA14_39990	YP_791342.1	putative desaturase
3564462	3565631	+	1170		PA14_40010	YP_791343.1	hypothetical protein
3565650	3566924	+	1275		PA14_40020	YP_791344.1	hypothetical protein
3566872	3567564	+	693		PA14_40030	YP_791345.1	putative enzyme
3567590	3570019	+	2430		PA14_40040	YP_791346.1	putative penicillin acylase
3570016	3570753	+	738		PA14_40050	YP_791347.1	hypothetical protein
3570750	3571139	+	390		PA14_40060	YP_791348.1	conserved hypothetical protein
3571228	3571851	+	624		PA14_40070	YP_791349.1	putative glutathione S-transferase
3571865	3572848	-	984		PA14_40080	YP_791350.1	hypothetical protein
3573078	3574487	+	1410		PA14_40100	YP_791351.1	conserved hypothetical protein
3574471	3575139	+	669		PA14_40110	YP_791352.1	hypothetical protein
3575143	3577506	-	2364	polB	PA14_40120	YP_791353.1	DNA polymerase II
3577575	3578108	-	534		PA14_40130	YP_791354.1	putative acetyltransferase
3578194	3578745	+	552		PA14_40150	YP_791355.1	putative transcriptional regulator
3578742	3579140	-	399	nuoA	PA14_40160	YP_791356.1	putative NADH-ubiquinone/plastoquinone oxidoreductase
3579153	3579476	-	324	sugE	PA14_40170	YP_791357.1	putative transporter
3579807	3580268	+	462		PA14_40180	YP_791358.1	putative oxidoreductase subunit
3580273	3582468	+	2196		PA14_40200	YP_791359.1	putative exported oxidoreductase
3582626	3583180	+	555		PA14_40210	YP_791360.1	putative transcriptional regulator
3583268	3583846	+	579		PA14_40220	YP_791361.1	putative hydrolase
3583955	3585142	-	1188		PA14_40230	YP_791362.1	putative secretion protein
3585132	3587303	-	2172		PA14_40240	YP_791363.1	putative ATP-binding/permease fusion ABC transporter
3587293	3588570	-	1278	opmL	PA14_40250	YP_791364.1	putative outer membrane protein precursor
3588570	3595940	-	7371		PA14_40260	YP_791365.1	conserved hypothetical protein
3597214	3598236	+	1023		PA14_40270	YP_791366.1	putative cation transporter
3598297	3599088	+	792		PA14_40280	YP_791367.1	conserved hypothetical protein
3599215	3600471	-	1257	lasA	PA14_40290	YP_791368.1	staphylolytic protease preproenzyme LasA
3600755	3601180	-	426		PA14_40300	YP_791369.1	conserved hypothetical protein
3601464	3601703	-	240		PA14_40310	YP_791370.1	putative acyl carrier protein
3601871	3604201	-	2331	xqhA	PA14_40320	YP_791371.1	secretion protein XqhA
3604188	3604715	-	528		PA14_40330	YP_791372.1	conserved hypothetical protein
3604857	3605066	-	210		PA14_40340	YP_791373.1	hypothetical protein
3605156	3607432	-	2277		PA14_40350	YP_791374.1	putative DNA helicase
3607425	3609101	-	1677		PA14_40370	YP_791375.1	conserved hypothetical protein
3609235	3609885	+	651		PA14_40380	YP_791376.1	putative transcriptional regulator, TetR family
3610001	3610756	+	756	modA	PA14_40390	YP_791377.1	molybdate-binding periplasmic protein precursor modA
3610769	3611455	+	687	modB	PA14_40410	YP_791378.1	molybdenum transport protein ModB
3611457	3612542	+	1086	modC	PA14_40420	YP_791379.1	molybdenum transport protein ModC
3612564	3613391	-	828		PA14_40430	YP_791380.1	putative O-Methyltransferase
3613477	3614364	+	888		PA14_40440	YP_791381.1	putative transcriptional regulator, LysR family
3614373	3615194	+	822	str	PA14_40450	YP_791382.1	streptomycin 3''-phosphotransferase
3615195	3616649	-	1455		PA14_40470	YP_791383.1	putative potassium uptake protein, TrkH family
3616827	3617750	+	924	yedI	PA14_40490	YP_791384.1	putative membrane protein
3618097	3619539	+	1443	ccoN-2	PA14_40510	YP_791385.1	putative cytochrome c oxidase, cbb3-type, subunit
3619542	3619763	+	222		PA14_40520	YP_791386.1	hypothetical protein
3619855	3621012	+	1158		PA14_40540	YP_791387.1	putative CBS-domain-containing membrane protein
3621000	3621863	-	864		PA14_40550	YP_791388.1	putative transcriptional regulator, LysR family
3622148	3622423	+	276		PA14_40560	YP_791389.1	conserved hypothetical protein
3622472	3623677	-	1206		PA14_40570	YP_791390.1	putative two-component response regulator
3623926	3624930	+	1005		PA14_40600	YP_791391.1	putative transcriptional regulator
3624953	3625195	+	243		PA14_40610	YP_791392.1	conserved hypothetical protein
3625200	3626369	+	1170		PA14_40620	YP_791393.1	putative MFS transporter
3626428	3627012	-	585	yhgI	PA14_40630	YP_791394.1	conserved hypothetical protein
3627135	3629423	-	2289	cti	PA14_40640	YP_791395.1	fatty acyl cis-trans isomerase
3629785	3630303	+	519		PA14_40650	YP_791396.1	hypothetical protein
3630345	3630809	+	465		PA14_40660	YP_791397.1	conserved hypothetical protein
3631084	3634788	+	3705	metH	PA14_40670	YP_791398.1	methionine synthase
3634803	3635165	+	363		PA14_40690	YP_791399.1	conserved hypothetical protein
3635217	3635714	-	498		PA14_40700	YP_791400.1	conserved hypothetical protein
3635728	3636090	-	363		PA14_40710	YP_791401.1	conserved hypothetical protein
3636128	3637168	+	1041		PA14_40730	YP_791402.1	putative Fe-S-cluster redox enzyme
3637233	3637460	+	228		PA14_40740	YP_791403.1	conserved hypothetical protein
3637485	3637640	-	156		PA14_40750	YP_791404.1	hypothetical protein
3637871	3639529	+	1659	cysI	PA14_40770	YP_791405.1	sulfite reductase
3639513	3640010	+	498		PA14_40780	YP_791406.1	conserved hypothetical protein
3640075	3640656	-	582		PA14_40790	YP_791407.1	putative transcriptional regulator
3640779	3641216	+	438		PA14_40800	YP_791408.1	conserved hypothetical protein
3641311	3642186	+	876		PA14_40820	YP_791409.1	putative hydrolase
3642173	3643165	-	993	yhfP	PA14_40830	YP_791410.1	putative alcohol dehydrogenase, zinc-containing
3643224	3644249	-	1026	sohB	PA14_40840	YP_791411.1	putative protease
3644484	3645194	+	711	gpmA	PA14_40850	YP_791412.1	putative phosphoglycerate mutase
3645255	3645569	+	315		PA14_40860	YP_791413.1	putative sterol carrier protein
3645827	3646897	+	1071		PA14_40880	YP_791414.1	putative aminoglycoside phosphotransferase
3646922	3647689	+	768		PA14_40890	YP_791415.1	putative short-chain dehydrogenase
3647850	3648611	-	762		PA14_40900	YP_791416.1	putative short-chain dehydrogenase
3648743	3649648	+	906		PA14_40910	YP_791417.1	putative LysR family transcriptional regulatory protein
3649645	3650289	-	645		PA14_40930	YP_791418.1	conserved hypothetical protein
3650390	3651169	+	780		PA14_40940	YP_791419.1	putative membrain protein
3651137	3651973	-	837	nudC	PA14_40950	YP_791420.1	putative NADH pyrophosphatase
3651973	3653661	-	1689	fimL	PA14_40960	YP_791421.1	pilin biosynthetic protein
3653701	3654513	-	813		PA14_40980	YP_791422.1	putative Enoyl-CoA hydratase
3654737	3656239	+	1503	nhaB	PA14_41000	YP_791423.1	sodium/proton antiporter NhaB
